# Supplementary material for: Exploring Health Literacy in Medical University Students of Chongqing, China: A Cross-Sectional Study
Source: PLoS One. 2016 Apr 6;11(4):e0152547. doi: 10.1371/journal.pone.0152547 (PMC4822854; doi:10.1371/journal.pone.0152547)
Supplement: S1 File — (XLS) [file pone.0152547.s001.xls]

## Sheet: Data
Data
2.Age	3.Sex	21.1. I feel I have good information about health	22.2. I have at least one healthcare provider who knows me well	23.3. I can get access to several people who understand and suppor	24.4. I compare health information from different sources	25.5. When I feel ill, the people around me really understand what	26.6. I spend quite a lot of time actively managing my health	27.7. When I see new information about health, I check up on wheth	28.8. I have at least one healthcare provider I can discuss my hea	29.9. I make plans for what I need to do to be healthy	30.10. I have enough information to help me deal with my health pr	31.11. If I need help, I have plenty of people I can rely on	32.12. I always compare health information from different sources	33.13. Despite other things in my life, I make time to be healthy	34.14. I am sure I have all the information I need to manage my he	35.15. I have at least one person who can come to medical appointm	36.16. I know how to find out if the health information I receive	37.17. I have the healthcare providers I need to help me work out	38.18. I set my own goals about health and fitness	39.19. I have strong support from friends and family	40.20. I ask healthcare providers about the quality of the health	41.21. There are things that I do regularly to make myself more he	42.22. I can rely on at least one healthcare provider	43.23. I have all of the information I need to look after my health	44.1. Find the right healthcare	45.2. Make sure that healthcare providers understand your problems	46.3. Find information about health problems	47.4. Feel able to discuss your health concerns with a healthcare	48.5. Confidently fill in medical forms in the correct way	49.6. Find health information from several different places	50.7. Have good discussions about your health with doctors	51.8. Get to see the healthcare providers I need to	52.9. Accurately follow the instructions from healthcare providers	53.10. Get information about health so you are up to date with the	54.11. Decide which healthcare provider you need to use	55.12. Read and understand written health information	56.13. Make sure you find the right place to get the healthcare yo	57.14. Get health information in words you understand	58.15. Discuss things with healthcare providers until you understa	59.16. Find out what healthcare services you are entitled to	60.17. Read and understand all the information on medication labels	61.18. Get health information by yourself	62.19. Work out what is the best care for you	63.20. Ask healthcare providers questions to get the health inform	64.21. Understand what healthcare providers are asking you to do
3	2	3	1	4	4	4	2	1	1	3	3	4	2	2	2	4	4	1	1	4	1	1	1	1	5	4	4	3	4	4	4	5	5	5	5	5	5	5	4	4	4	3	5	5	5
3	2	3	2	3	3	3	3	2	2	3	3	2	2	2	2	3	3	2	3	4	2	3	2	2	3	4	4	4	4	2	3	3	5	4	3	5	4	3	3	3	5	4	4	5	5
3	2	2	2	3	3	2	4	1	1	2	2	4	2	3	3	3	3	2	2	3	3	3	4	3	4	5	3	4	5	4	5	5	5	5	3	4	4	4	5	4	4	3	4	5	5
1	1	2	2	3	2	3	2	2	2	2	2	3	2	2	2	3	3	2	3	3	2	3	2	3	3	4	4	5	5	4	5	1	5	4	1	4	3	5	5	5	3	5	3	5	5
3	1	3	2	4	3	3	3	3	2	2	2	4	1	3	3	3	2	2	3	4	4	3	2	1	4	4	5	5	4	4	4	3	4	2	4	5	4	3	4	3	5	4	3	5	5
3	2	2	2	3	2	3	3	3	2	3	2	3	3	3	2	3	2	3	3	3	3	3	2	3	3	3	4	4	5	5	4	4	4	4	4	5	4	4	4	4	5	5	5	4	5
3	2	3	2	3	3	2	2	3	2	2	3	2	3	2	3	3	3	2	2	3	2	2	2	3	4	4	5	5	5	5	5	2	5	5	1	5	4	4	4	3	5	5	4	4	5
2	2	2	1	3	3	2	1	2	2	2	2	2	2	1	2	4	4	2	2	2	2	2	2	2	2	2	2	3	4	3	4	3	5	3	2	4	4	4	4	2	5	5	4	4	5
3	1	4	2	3	3	3	3	2	2	3	3	3	4	4	3	3	3	2	3	4	2	4	3	4	4	3	4	4	5	4	4	3	4	4	3	5	5	4	3	4	4	5	4	4	5
3	2	3	4	4	3	3	4	3	3	3	3	3	3	3	3	4	3	3	3	4	4	3	4	3	4	4	4	4	4	4	4	4	4	4	4	4	4	4	5	4	4	4	4	4	5
3	2	2	3	3	3	3	3	3	3	3	3	2	4	3	2	2	2	3	3	4	3	2	2	2	4	3	3	4	4	3	3	2	5	3	3	4	3	2	3	3	4	3	4	4	5
3	2	4	2	4	3	3	3	4	3	2	2	2	3	3	3	3	3	2	3	3	4	3	2	4	4	5	4	4	5	5	3	4	3	3	4	4	4	4	3	3	3	3	4	4	5
3	1	2	1	3	3	3	2	2	1	1	1	3	2	1	1	3	3	1	1	3	3	2	1	1	3	4	3	4	4	3	3	4	4	2	3	5	4	4	4	4	5	4	3	4	5
3	2	2	2	3	3	2	3	2	2	3	2	2	3	4	3	2	2	2	2	4	3	4	3	3	3	3	3	3	4	3	3	2	5	3	4	5	4	4	3	3	4	4	3	4	5
3	2	2	1	3	3	3	3	4	2	4	3	3	2	3	2	3	2	2	3	3	3	3	2	3	2	3	3	2	4	3	1	1	4	3	4	5	5	3	2	2	4	4	3	4	5
3	1	4	2	4	3	4	2	4	2	4	3	4	4	2	2	4	3	1	2	4	2	4	2	2	3	2	4	5	1	4	3	2	5	2	4	5	4	3	5	5	2	3	3	4	5
3	1	3	2	3	2	3	3	3	1	3	2	3	2	3	2	2	2	2	3	3	3	3	2	2	2	3	4	4	3	2	4	2	4	4	3	3	2	4	4	3	2	3	3	4	5
3	1	2	2	3	3	2	2	3	3	3	3	3	2	2	2	3	2	3	3	3	3	3	2	2	3	3	2	3	4	3	3	2	4	3	2	4	4	3	4	4	3	2	3	4	5
3	2	3	2	4	3	3	3	2	2	2	2	3	3	2	2	3	3	2	2	3	2	2	2	2	4	4	3	3	5	4	2	2	4	3	2	5	3	4	2	3	3	4	4	3	5
3	2	3	2	3	3	3	2	3	2	2	2	3	3	4	3	4	3	2	3	4	2	3	2	4	3	4	4	4	5	4	4	4	5	3	4	4	5	4	3	3	2	4	4	3	5
3	2	3	1	3	1	1	1	1	1	3	2	3	1	4	1	4	1	1	2	4	1	4	1	1	1	1	2	3	4	4	3	1	5	1	1	5	5	1	4	2	4	3	2	1	5
3	2	4	2	4	3	3	4	3	3	3	3	4	3	4	3	4	3	3	4	4	3	4	4	3	5	4	5	4	5	5	4	4	5	5	5	5	5	5	4	5	5	5	5	5	4
3	1	3	2	4	3	4	3	3	2	3	3	4	4	4	3	4	3	2	3	4	2	3	2	3	4	3	5	4	4	4	3	2	5	5	4	5	4	5	4	4	5	4	4	5	4
3		3	2	3	3	3	3	3	3	3	3	3	3	3	4	4	4	4	3	4	3	4	4	2	4	4	4	4	4	4	5	5	5	4	4	5	4	4	4	4	5	4	4	5	4
3	1	4	1	3	2	3	3	3	1	2	2	3	3	3	2	3	3	1	2	3	2	3	1	2	3	4	3	4	3	4	4	3	4	3	1	4	3	3	4	4	5	4	3	5	4
3	1	3	2	3	2	3	2	3	2	3	3	4	2	3	3	3	3	3	3	4	4	3	3	3	4	4	5	3	4	4	4		5	3	2	4	3	4	4	4	4	4	3	5	4
3	1	4	3	4	3	4	3	3	3	3	3	4	4	4	4	4	4	3	3	4	4	3	3	4		4	4	4	5	4	4	5	4	4	5	5	4	4	4	5	5	4	5	4	4
3	2	3	3	4	3	3	4	3	3	4	3	3	4	3	3	4	3	4	3	4	3	3	4	3	4	4	4	4	5	4	4	4	4	5	4	5	4	4	4	4	5	4	4	4	4
3	2	3	4	4	3	4	3	3	4	3	3	4	3	3	3	4	3	3	3	4	3	3	4	3	4	4	4	5	4	4	5	5	5	4	5	4	4	4	5	4	4	4	4	4	4
3	2	3	2	3	2	2	3	3	2	3	2	3	3	3	3	3	3	3	3	3	3	3	3	3	4	4	4	4	4	4	4	4	4	4	4	4	4		4	4	4	4	4	4	4
3	1	3	2	3	3	2	3	3	2	3	3	3	3	3	3	3	3	2	3	3	3	3	3	3	4	4	4	4	4	5	4	4	4	4	4	4	4	5	4	4	4	4	4	4	4
3	1	3	2	3	2	3	2	3	2	3	2	3	3	3	3	3	3	2	3	3	3	2	2	3	4	3	4	4	3	4	4	4	4	4	4	4	4	5	4	4	4	4	4	4	4
3	1	3	4	3	4	3	3	3	4	3	3	3	3	3	3	3	3	3	3	3	3	3	3	3	5	5	5	5	5	5	5	5	5	5	5	5	5	4	4	4	4	4	4	4	4
3	1	3	1	1	3	3	3	3	3	3	3	3	3	3	3	3	3	3	3	3	3	2	3	3	3	3	5		3	5	5	1	5	5	5	5	5	4	4	4	4	4	4	4	4
2	1	2	2	3	3	2	4	4	3	3	3	3	3	3	3	3	3	2	4	3	3	3	1	3	3	3	4	4	4	4	4	4	4	4	4	5	5	4	4	4	4	4	4	4	4
3	2	3	3	3	3	3	3	3	3	3	3	3	3	3	3	3	3	3	3	3	3	3	3	3	4	4	4	4	4	4	4	4	4	4	4	4	4	4	4	4	4	4	4	4	4
3	2	3	3	3	3	3	3	3	3	3	3	3	3	3	3	3	3	3	3	3	3	3	3	3	4	4	4	4	4	4	4	4	4	4	4	4	4	4	4	4	4	4	4	4	4
3	2	3	3	3	3	3	3	3	3	3	3	3	3	3	3	3	3	3	3	3	3	3	3	3	4	4	4	4	4	4	4	4	4	4	4	4	4	4	4	4	4	4	4	4	4
3	2	3	3	3	3	3	3	3	3	3	3	3	3	3	3	3	3	3	3	3	3	3	3	3	4	4	4	4	4	4	4	4	4	4	4	4	4	4	4	4	4	4	4	4	4
3	1	3	2	2	3	3	3	3	3	3	3	3	3	3	3	3	3	3	3	3	3	3	3	3	4	4	4	4	4	4	4	4	4	4	4	4	4	4	4	4	4	4	4	4	4
3	1	3	1	2	3	3	3	3	3	3	3	3	3	3	3	3	3	3	3	3	3	3	3	3	4	4	4	4	4	4	4	4	4	4	4	4	4	4	4	4	4	4	4	4	4
3	2	3	3	3	3	3	2	2	2	2	3	3	3	3	3	3	3	3	3	3	3	3	2	2	4	4	4	4	4	4	4	4	4	4	4	4	4	4	4	4	4	4	4	4	4
3	2	3	2	3	2	2	2	3	2	3	2	2	2	3	3	3	3	2	3	3	3	3	2	2	4	4	4	4	4	4	4	4	4	4	4	4	4	4	4	4	4	4	4	4	4
3	2	3	1	2	3	3	3	3	2	3	3	3	2	3	2	3	2	2	3	3	3	3	2	2	4	4	4	4	4	4	4	4	4	4	4	4	4	4	4	4	4	4	4	4	4
3	2	2	2	4	3	3	2	3	2	3	2	3	3	3	2	3	3	2	3	4	2	3	2	2	4	4	4	4	4	4	4	4	4	4	4	4	4	4	4	4	4	4	4	4	4
3	2	2	1	3	3	3	2	2	4	3	3	3	2	3	2	3	2	2	3	3	2	3	2	2	4	4	4	4	4	4	4	4	4	4	4	4	4	4	4	4	4	4	4	4	4
3	2	3	2	3	2	3	2	2	2	2	2	3	2	2	2	3	2	2	2	3	2	3	2	2	4	4	4	4	4	4	4	4	4	4	4	4	4	4	4	4	4	4	4	4	4
3	2	3	1	3	3	3	2	3	2	2	2	3	2	3	2	3	3	2	2	3	3	2	2	2	4	4	4	4	4	4	4	4	4	4	4	4	4	4	4	4	4	4	4	4	4
3	2	1	1	1	1	1	2	2	1	1	1	3	1	1	1	3	1	1	4	1	1	1	1	1	4	4	4	4	4	4	4	4	4	4	4	4	4	4	4	4	4	4	4	4	4
3	2	2	2	4	2	3	3	3	3	3	3	3	3	3	3	2	3	3	3	3	3	3	3	3	3	4	4	4	4	4	4	4	4	4	4	4	4	4	4	4	4	4	4	4	4
3	2	3	1	3	3	3	3	3	1	3	3	3	3	3	3	3	3	1	3	3	3	3	1	3	3	4	4	4	4	4	4	4	4	4	4	4	4	4	4	4	4	4	4	4	4
3	1	3	2	3	3	3	3	3	3	3	3	3	3	3	3	3	3	3	3	3	3	3	3	3	3	3	4	4	4	4	4	4	4	4	4	4	4	4	4	4	4	4	4	4	4
3	1	3	2	3	3	2	2	3	1	3	3	1	2	3	3	3	3	2	3	3	2	3	2	3	2	2	3	4	4	4	4	4	4	4	4	4	4	4	4	4	4	4	4	4	4
3	2	3	2	4	3	3	2	2	2	2	3	3	3	2	3	4	3	2	3	4	2	3	2	3	4	4	4	4	4	4	4	3	4	4	4	4	4	4	4	4	4	4	4	4	4
3	2	3	4	4	3	3	2	3	3	2	2	2	2	2	2	4	2	3	2	4	3	3	4	3	3	3	4	4	4	4	4	3	4	4	4	4	4	4	4	4	4	4	4	4	4
3	1	3	2	3		2	3	3	2	3	3	3	3	3	3	3	3	3	3	3	2	3	2	2	2	4	4	4	4	4	4	2	4	4	4	4	4	4	4	4	4	4	4	4	4
3	1	2	2	3	2	2	2	2	2	2	2	3	2	2	2	3	2	2	2	3	2	2	2	2	4	2	4	2	4	4	4	2	4	4	4	4	4	4	4	4	4	4	4	4	4
3	1	3	2	3	3	2	2	3	3	2	3	3	2	3	3	3	3	2	2	3	2	2	2	2	3	3	3	3	4	4	2	2	4	4	4	4	4	4	4	4	4	4	4	4	4
3	1	2	2	3	3	2	2	3	2	3	3	3	3	2	3	4	3	2	3	4	3	3	2	3	4	4	4	4	4	4	4	4	3	4	4	4	4	4	4	4	4	4	4	4	4
3	2	3	1	3	3	3	2	3	3	2	2	3	3	3	3	3	3	3	3	3	3	3	3	2	4	4	3	4	4	4	4	3	3	4	4	4	4	4	4	4	4	4	4	4	4
3	2	3	2	4	2	2	3	2	2	3	3	3	2	3	2	3	3	2	3	3	3	3	3	2	4	4	4	4	4	4	4	3	4	3	4	4	4	4	4	4	4	4	4	4	4
2	2	3	2	3	3	3	2	2	2	3	3	3	2	2	2	3	3	2	2	3	2	2	2	3	3	3	4	3	3	3	3	4	4	3	3	3	4	4	4	4	4	4	3	3	4
2	2	2	1	3	2	2	2	3	2	2	2	3	2	2	2	4	3	2	2	4	2	2	2	2	3	3	4	3	3	3	3	4	4	3	3	4	3	4	3	4	4	4	3	3	4
2	2	3	2	3	3	3	3	3	2	2	2	3	3	3	1	3	3	1	2	3	2	3	2	2	3	3	4	4	3	4	3	3	4	4	2	4	3	4	3	4	4	4	3	3	4
2	2	3	2	3	3	3	2	2	2	2	3	3	3	3	3	3	3	3	3	3	3	3	2	3	4	4	4	4	3	4	4	2	4	4	3	4	3	4	4	2	4	4	3	3	4
2	2	3	2	3	2	2	2	3	2	3	3	2	3	3	3	2	3	2	3	3	2	3	2	2	4	4	4	4	3	3	4	3	3	3	4	4	4	4	4	4	4	3	3	3	4
2	2	3	1	4	2	2	2	3	2	3	2	2	2	3	3	4	2	3	3	3	3	3	2	3	3	4	4	4	4	2	3	2	4	3	4	4	4	4	3	4	4	3	3	3	4
2	2	2	2	3	3	3	2	3	2	3	2	2	3	3	2	3	3	2	3	2	3	2	2	3	4	3	3	4	3	4	3	3	4	3	3	4	4	3	3	4	4	3	3	3	4
2	2	3	1	2	3	2	2	4	1	2	3	2	3	2	3	3	3	2	3	3	3	2	2	2	4	3	3	4	3	4	2	2	4	2	2	4	4	3	3	4	4	3	3	3	4
2	2	3	1	4	2	3	3	2	1	1	3	2	2	2	2	4	3	1	1	3	1	2	1	2	4	4	4	4	4	4	3	3	4	3	3	4	2	3	3	4	4	3	3	3	4
2	2	3	3	3	2	2	2	2	2	3	2	2	3	2	2	3	2	2	2	3	3	2	2	2	3	2	2	2	4	3	4	3	4	1	3	2	3	3	2	4	4	3	3	3	4
2	2	3	1	3	3	3	3	3	3	3	2	2	3	3	3	3	3	2	2	3	3	3	1	2	4	4	4	4	4	3	3	4	4	4	4	5	5	4	4	3	4	3	3	3	4
2	2	3	2	3	3	2	3	3	3	3	3	3	3	4	2	3	3	3	3	3	3	3	3	3	4	3	4	4	3	4	3	3	4	3	3	4	3	3	3	4	3	3	3	3	4
2	2	3	1	3	2	3	3	2	2	2	3	3	2	2	3	3	2	3	3	3	2	3	3	2	4	4	4	4	3	3	4	4	5	4	2	2	3	3	4	3	3	3	3	3	4
2	2	3	2	2	2	3	2	3	2	2	3	3	2	2	2	3	3	2	2	3	3	2	2	2	3	3	3	4	4	3	3	3	3	3	4	3	3	3	3	3	3	3	3	3	4
2	2	3	1	3	2	2	3	3	1	2	2	2	2	2	2	3	3	2	2	3	3	3	2	2	3	4	4	3	4	2	3	2	4	2	2	4	2	4	3	4	4	4	2	3	4
2	2	3	3	3	2	2	2	2	3	3	2	2	2	3	3	3	1	2	3	3	2	3	3	1	2	3	3	2	4	3	3	2	4	2	2	2	3	3	2	4	4	4	2	3	4
2	2	3	2	3	3	2	2	3	2	2	3	3	3	3	3	3	2	2	3	3	2	3	1	3	2	2	4	3	4	4	4	2	4	3	2	4	4	4	2	2	4	4	2	3	4
3	1	2	2	3	3	2	2	3	2	2	2	2	2	2	2	3	2	2	3	3	2	2	2	2	3	2	4	2	4	4	4	2	3	2	4	4	3	4	2	2	4	4	2	3	4
2	2	3	1	2	1	3	3	3	1	2	3	3	3	3	3	3	3	1	2	3	2	3	2	2	2	3	4	4	5	4	4	2	5	4	5	5	5	4	4	3	3	4	2	3	4
2	1	3	1	4	3	3	3	2	2	3	2	4	2	3	2	3	3	2	3	4	2	3	2	3		5	4	3	4	3	2	2	4	3	4	3	3	4	3	2	2	4	2	3	4
2	1	3	2	2	3	2	2	3	3	2	2	2	2	3	3	2	3	2	2	3	2	3	2	2	2	3	4	4	4	2	2	2	2	3	2	4	2	4	2	3	4	2	2	3	4
3	2	2	1	2	2	2	2	2	1	2	2	3	2	2	3	3	2	2	2	3	2	2	2	2	2	2	4	3	3	4	3	2	4	2	3	4	4	4	3	4	3	2	2	3	4
2	2	3	3	3	3	3	4	3	4	4	3	3	3	4	4	3	3	3	4	3	3	3	3	3	3	4	3	4	3	4	3	2	4	3	3	4	4	4	2	3	3		2	2	4
2	1	1	1	2	2	3	2	2	1	2	2	3	2	2	2	3	3	1	2	4	2	2	1	1	2	3	4	1	3	4	2	1	3	2	2	4	3	3	3	3	2	4	2	2	4
3	2	2	2	3	3	3	3	2	2	2	2	3	2	3	3	3	2	2	3	3	2	3	2	2	2	2	3	3	3	3	2	4	3	3	2	3	3	2	2	3	4	2	2	2	4
3	2	3	1	3	4	4	2	4	2	1	1	2	2	2	2	4	2	2	2	4	2	2	1	2	2	2	4	3	4	4	3	3	2	2	2	2	4	3	2	2	4	2	2	2	4
3	2	2	2	3		3	3	2	2	2	3	3	2	2	3	3	2	2	2	3	2	3	2	2	2	2	2	2	4	2	2	2	4	2	2	4	2	2	2	2	4	2	2	2	4
3	2	2	1	3	3	3	2	2	2	3	2	2	3	2	2	3	2	2	2	3	2	2	2	2	2	3	4	4	3	3	2	3	4	3	2	4	2	2	2	2	2	2	2	2	4
2	2	3	2	3	3	3	2	3	2	3	3	3	3	2	3	2	3	1	2	3	2	2	2	2	3	3	4	2	4	4	3	3	3	4	3	4	4	4	2	4	4	4	4	4	3
2	2	2	3	3	3	2	3	2	3	3	3	3	3	3	3	2	3	3	3	2	3	3	2	3	4	3	4	4	4	4	3	4	4	4	4	4	4	4	4	3	4	4	4	4	3
2	2	1	1	3	3	2	3	2	2	3	3	2	2	2	3	3	3	3	3	3	2	3	3	3	4	4	4	4	4	4	4	3	4	4	4	4	4	4	4	3	4	4	4	4	3
2	2	2	2	3	3	3	3	4	2	3	2	2	3	3	3	3	3	2	3	3	3	3	2	3	4	3	4	4	4	4	4	3	4	4	3	4	4	4	4	3	4	4	4	4	3
2	1	3	2	3	3	3	2	3	3	3	3	3	3	3	3	3	3	3	3	3	3	3	3	3	3	3	4	4	4	4	3	3	4	4	4	4	4	4	4	4	3	4	4	4	3
2	1	1	2	3	2	3	2	3	3	3	3	2	3	4	3	4	3	3	4	3	3	3	3	4	3	2	3	4	4	4	3	4	4	5	5	5	5	4	3	4	3	4	4	4	3
2	1	3	2	3	3	3	3	3	3	3	2	3	3	3	2	3	2	3	3	3	2	3	2	2	3	3	4	4	4	4	3	3	4	4	3	4	4	4	3	4	3	4	4	4	3
2	2	3	2	3	3	3	3	3	2	3	3	3	3	3	3	3	3	2	3	3	3	3	2	3	4	4	4	4	3	4	4	3	4	4	3	4	4	4	4	4	3	4	3	4	3
2	2	3	1	3	2	2	2	4	2	3	3	2	4	3	2	3	3	2	3	3	3	3	2	2	4	3	4	3	4	4	4	4	3	3	3	3	3	4	4	4	3	4	3	4	3
3	1	3	2	3	3	2	2	2	2	3	3	3	3	3	3	3	2	2	3	3	3	3	2	2	3	3	4	4	4	4	4	3	4	4	3	3	3	3	3	4	3	4	3	4	3
2	1	3	3	3	3	3	4	3	4	3	3	3	4	3	3	3	3	3	3	3	3	4	3	3	4	3	3	4	4	4	4	3	4	3	3	3	4	4	3	3	3	4	3	4	3
2	2	3	2	4	3	3	2	2	2	2	2	3	3	2	2		3	3	3	3	3		2	4	4	4	4	4	4	3	3	3	2	5	4	3	5	4	5	3	5	4	4	3	3
2	2	3	2	4	4	1	3	2	2	3	2	1	3	3	3	1	3	3	3	3	3	3	2	3	4	3	3	4	3	3	4	3	4	3	4	4	4	4	4	4	4	4	4	3	3
2	2	3	2	4	2	3	2	2	2	2	2	3	2	2	3	4	3	3	2	3	3	2	2	3	4	4	4	3	3	3	3	3	4	4	3	4	3	3	3	3	3	4	4	3	3
3	2	3	2	3	3	2	3	3	2	3	2	2	3	3	2	3	2	2	3	3	2	3	2	2	3	3	4	4	4	3	3	3	4	3	2	4	3	3	2	3	4	4	3	3	3
3	2	3	1	2	3	2	3	2	2	3	2	2	3	3	3	2	2	2	3	2	2	3	2	2	2	2	4	2	3	4	2	2	3	4	2	3	3	4	2	2	4	4	3	3	3
2	2	3	2	2	2	3	2	2	2	2	2	2	2	2	2	3	2	2	2	3	2	2	2	2	3	3	3	3	3	3	3	3	4	3	3	3	3	3	3	3	3	3	3	3	3
2	2	3	2	3	3	2	3	3	3	3	2	2	2	3	3	3	3	2	3	3	3	3	3	3	2	2	4	3	3	3	3	3	3	3	3	3	3	3	3	3	3	3	3	3	3
2	2	4	4	4	4	4	4	4	4	4	4	4	4	4	4	4	4	4	4	4	4	4	4	4	3	3	3	3	3	3	3	3	3	3	3	3	3	3	3	3	3	3	3	3	3
2	2	3	3	3	3	3	3	3	3	3	3	3	3	3	3	3	3	3	3	3	3	3	3	3	3	3	3	3	3	3	3	3	3	3	3	3	3	3	3	3	3	3	3	3	3
2	2	3	3	3	3	3	3	3	3	3	3	3	3	3	3	3	3	3	3	3	3	3	3	3	3	3	3	3	3	3	3	3	3	3	3	3	3	3	3	3	3	3	3	3	3
2	1	3	2	3	2	2	2	2	2	2	2	2	2	2	2	3	2	2	2	3	3	3	2	2	3	3	3	3	3	3	3	3	3	3	3	3	3	3	3	3	3	3	3	3	3
2	2	3	2	3	2	2	2	3	2	3	3	3	3	2	2	3	3	2	3	3	3	2	2	3	3	3	3	4	4	3	4	2	3	2	2	4	1	3	4	3	4	3	2	3	3
2	2	4	1	2	3	2	2	1	3	2	2	3	1	2	1	3	2	1	2	4	2	3	3	1	3	4	4	4	3	2	2	1	4	2	4	3	4	3	3	2	4	3	2	3	3
2	2	3	1	3	2	2	2	2	2	2	2	2	2	2	2	3	2	2	2	3	2	2	2	2	2	1	2	2	2	2	2	2	3	2	3	3	2	2	2	2	4	3	2	3	3
2	2	3	2	4	3	2	2	3	3	3	2	3	3	2	3	3	3	2	3	3	3	3	4	2	3	2	4	4	4	3	3	2	2	3	3	4	3	3	3	4	3	3	2	3	3
2	2	3	2	3	3	2	3	3	2	3	2	2	3	3	3	3	3	3	3	3	3	3	2	3	2	2	3	2	2	3	2	2	4	3	1	4	4	4	3	3	3	3	2	3	3
3	1	3	1	3	2	2	2	3	1	2	2	3	2	2	2	4	2	1	3	3	3	2	1	1	2	3	3	3	2	3	3	2	4	3	2	3	3	3	2	2	3	3	2	3	3
2	2	3	2	3	3	2	1	3	3	3	3	3	3	2	3	3	3	2	3	3	2	2	2	2	1	1	4	4	4	4	2	1	2	3	2	4	3	4	2	2	4	4	3	2	3
3	2	3	1	3	2	2	3	2	1	2	3	3	3	3	2	4	3	2	2	4	2	3	1	2	3	3	4	3	4	4	2	2	3	3	2	3	4	3	2	3	3	3	2	2	3
3	2	3	3	3	3	2	3	2	2	3	3	2	2	2	3	3	2	2	2	3	2	3	2	2	3	4	4	3	3	3	3	3	4	3	3	4	3	3	2	3	3	3	2	2	3
2	2		1	4	3	3	2	2	2	2	3	2	3	2	2	3	2	2	3	2	3	2	3	2	2	3	2	3	3	3	3	2	3	3	2	3	2	3	2	3	2	2	2	3	2
2	2	2	2	3	2	1	3	2	2	1	2	2	3	1	2	3		2	3	3	2	3	2	3	1	2	2	2	1	2	2	2	2	3	2	3	2	2	1	2	2	2	1	3	2
3	1	2	1	3	1	1	2	1	1	3	2	3	3	3	2	3	2	2	3	4	3	3	1	1	1	3	4	1	2	1	1	2	4	3	4	3	1	1	1	1	1		2	2	2
2	2	3	3	3	3	2	2	3	2	2	2	2	3	3	2	3	1	1	2	2	2	3	1	1	2	3	2	4	3	3	2	2	3	2	1	3	1	1	1	1	3	1	1	2	1
2	2	3	2	3	3	2	3	2	2	2	3	2	2	2	2	2	2	2	2	3	2	3	2	2	4	2	3	4	4	3	4	3	2	3	2	3	4	2	2	1	1	1	1	2	1
2	2	2	1	3	3	3	1	2	1	1	2	2	1	3	2	3	2	3	2	4	2	3	2	3	2	2	4	2	2	3	3	1	3	2	2	3	2	3	1	2	4	3	4	1	1
2	2	1	2	2	2	2	2	2	2	2	1	2	2	2	1	1	1	2	2	2	2	3	3	2	1	1	2	2	2	3	3	2	2	3	2	3	3	2	2	2	2	2	1	1	1
2	2	3	1	3	2	2	2	2	1	2	1	1	1	3	2	2	2	1	1	3	2	2	1	1	1	1	1	1	3	2	1	1	3	1	1	2	1	2	1	1	2	2	1	1	1
3	2	2	2	2	2	2	2	2	2	2	2	2	2	2	2	2	2	2	2	2	2	2	2	2	1	1	1	1	1	1	1	1	1	1	1	1	1	1	1	1	1	1	1	1	1
2	2	1	2	3	4	3	2	1	2	3	4	3	3	3	1	1	1	1	1	1	1	1	1	1	1	1	1	1	1	1	1	1	1	1	1	1	1	1	1	1	1	1	1	1	1
2	2	2	3	2	3	2	3	2	3	2	3	2	3	2	1	1	1	1	1	1	1	1	1	1	1	1	1	1	1	1	1	1	1	1	1	1	1	1	1	1	1	1	1	1	1
3	1	3	1	3	2	2	3	2	2	2	2	2	2	2
3	2	2	1	3	4	2	2	3	2	3	4	3	3	3	1	4	1	1	1	4	1	1	1	1
3	2	1	2	2	2	3	3	2	3	2	3	4	3	2	4	4	3	2	2	2	1	1	1	1	1	1	2	2	3	3	4	4	4	3	4	4	3
3	2	4	4	4	4	4	4	4	4	4	4	4	4	4	4	4	4	4	4	4	4	4	4	4	5	5	5	5	5	5	5	5	5	5	5	5	5	5	5	5	5	5	5	5	5
3	1	4	4	4	4	4	4	4	4	4	4	4	4	4	4	4	4	4	4	4	4	4	4	4	5	5	5	5	5	5	5	5	5	5	5	5	5	5	5	5	5	5	5	5	5
3	2	4	4	4	4	4	4	4	4	4	4	4	4	4	4	4	4	4	4	4	4	4	4	4	5	5	5	5	5	5	5	5	5	5	5	5	5	5	5	5	5	5	5	5	5
3	2	4	1	4	3	2	3	4	4	4	4	4	4	4	4	4	4	4	4	4	4	4	4	4	5	5	5	5	5	5	5	5	5	5	5	5	5	5	5	5	5	5	5	5	5
3	2	4	1	4	4	4	4	4	4	4	4	4	4	4	3	4	4	4	4	4	4	4	4	4	5	5	5	5	5	5	5	5	5	5	5	5	5	5	5	5	5	5	5	5	5
3	1	4	2	3	4	3	3	3	3	3	4	3	4	4	4	4	3	2	3	4	3	4	2	2	5	5	5	5	5	5	5	5	5	5	5	5	5	5	5	5	5	5	5	5	5
3	1	3	3	3	3	3	2	3	3	3	3	3	3	3	3	3	3	3	3	3	3	3	3	3	4	4	4	4	4	4	4	5	5	5	5	5	5	5	5	5	5	5	5	5	5
3	1	3	3	3	3	3	3	3	3	3	3	3	3	3	3	3	3	3	3	3	3	3	3	3	4	4	4	4	4	4	5	4	5	5	4	5	5	5	5	5	5	5	5	5	5
3	2	3	2	4	4	4	4	4	3	4	3	4	4	4	4	4	4	3	3	4	4	3	3	3	4	4	4	4	4	4	4	4	5	4	4	5	5	5	5	5	5	5	5	5	5
3	1	4	4	4	4	4	4	4	4	4	4	4	4	4	4	4	4	4	4	4	4	4	4	4	5	5	5	5	5	5	5	5	4	4	4	5	5	5	5	5	5	5	5	5	5
3	2	3	4	4	3	3	3	3	3	4	4	4	4	4	3	4	4	4	4	4	4	4	4	4	5	5	5	5	5	5	5	5	4	4	4	5	5	5	5	5	5	5	5	5	5
3	1	4	4	3	2	3	2	2	4	3	4	3	3	3	3	4	4	3	3	3	4	3	4	3	5	4	5	5	5	5	5	5	2	4	5	2	5	5	5	5	5	5	5	5	5
3	1	3	2	4	4	3	3	4	2	2	3	4	4	2	2	3	3	2	2	3	2	2	3	3	4	4	4	4	5	5	4	4	5	5	5	5	4	5	5	5	5	5	5	5	5
3	1	3	2	3	3	3	2	3	2	2	3	3	3	3	3	3	4	3	3	3	3	3	3	3	5	5	5	5	4	4	5	3	5	5	4	4	4	5	5	5	5	5	5	5	5
3	2	2	2	3	3	3	2	3	2	3	3	3	3	2	2	4	3	3	3	4	3	3	3	3	4	5	5	5	5	4	4	4	4	4	4	4	4	4	4	4	5	5	5	5	5
3	2	2	2	3	2	2	2	3	2	2	3	2	2	2	2	3	3	2	2	3	3	2	2	2	2	4	4	5	5	5	4	3	3	4	4	3	3	4	4	4	5	5	5	5	5
3	2	4	4	3	3	2	2	3	4	2	3	3	3	2	3	3	3	3	2	3	3	3	3	3	5	5	5	5	5	5	1	3	4	4	4	4	4	4	1	4	5	5	5	5	5
3	2	3	2	1	3	1	3	3	2	1	2	2	3	2	3	3	3	2	3	3	2	2	2	2	3	3	4	4	4	4	3	4	4	5	3	4	4	5	4	4	4	5	5	5	5
3	1	3	3	3	3	3	2	3	3	2	2	3	2	2	3	3	3	2	3	3	2	2	2	2	3	3	4	4	4	4	3	4	4	5	3	4	4	5	4	4	4	5	5	5	5
3	2	3	3	3	3	3	2	3	3	2	2	3	2	2	3	3	3	2	3	3	2	2	2	2	3	3	4	4	4	4	3	4	4	4	5	3	4	5	4	4	4	5	5	5	5
3	2	4	2	4	4	4	3	3	3	3	4	4	4	4	3	3	4	4	4	4	4	3	3	3	5	4	5	5	4	5	5	4	4	4	4	4	5	4	4	5	3	5	5	5	5
3	1	4	1	4	4	4	4	4	1	4	4	4	4	4	4	4	4	4	4	4	4	4	4	4	5	5	5	5	5	5	5	5	5	5	5	2	5	5	5	5	2	5	5	5	5
2	2	3	3	3	3	3	2	2	3	2	3	3	2	3	3	3	3	3	3	3	3	3	3	3	4	5	5	5	5	5	5	5	4	4	4	4	5	5	5	4	5	4	5	5	5
3	2	3	3	3	3	3	3	3	3	3	3	3	3	3	3	2	3	2	3	3	3	3	3	3		3	3	3	4	4	4	3	3	3	4	4	4	4	4	4	4	4	4	4	4
3	2	3	3	3	3	3	3	3	3	3	3	3	3	3	3	3	3	3	3	3	3	3	2	3	3	3	4	3	4	3	3	3	3	3	4	4	4	4	4	4	4	4	4	4	4
2	2	3	2	3	3	3	2	2	3	3	2	4	3	2	2	4	3	4	2	4	4	3	4	3	3	4	3	4	4	4	4	3	3	2	4	4	4	4	4	4	4	4	4	4	4
3	1	3	1	3	2	2	3	2	2	3	2	3	3	3	3	3	3	2	3	3	3	3	2	3	4	4	5	4	4	4	4	4	4	4	3	4	4	4	4	4	4	4	4	4	4
2	2	2	1	3	2	3	3	3	2	3	3	3	2	3	2	3	3	2	2	4	3	3	3	3	4	4	4	4	4	4	4	4	4	4	3	4	4	4	4	4	4	4	4	4	4
2	2	3	2	3	3	3	3	3	2	3	3	3	3	3	3	3	2	2	3	3	2	3	3	3	4	4	4	4	4	4	4	4	4	4	3	4	4	4	4	4	4	4	4	4	4
3	1	3	2	4	3	3	3	3	3	3	3	3	3	4	3	2	3	3	3	3	3	3	2	3	4	4	4	4	4	4	4	4	4	4	3	4	4	4	4	4	4	4	4	4	4
3	1	3	1	3	2	3	2	2	2	2	2	2	2	2	2	3	3	2	2	3	2	3	2	1	3	4	4	4	4	4	4	4	4	4	3	4	4	4	4	4	4	4	4	4	4
3	2	3	3	3	3	3	3	3	3	3	3	2	3	3	3	2	3	3	3	3	3	3	2	3	3	3	4	4	4	4	4	4	4	4	3	4	4	4	4	4	4	4	4	4	4
3	1	3	2	3	3	3	3	3	2	3	3	3	3	3	3	3	3	2	3	3	2	3	2	2	3	3	4	3	4	4	4	4	4	4	3	4	4	4	4	4	4	4	4	4	4
3	1	3	2	3	3	3	3	2	3	3	3	3	3	3	3	3	3	3	3	3	2	3	3	2	4	4	4	4	3	4	4	4	4	4	3	4	4	4	4	4	4	4	4	4	4
2	2	2	2	3	2	3	2	2	2	3	3	3	2	3	2	3	3	2	2	3	2	3	2	2	3	4	4	5	5	4	4	3	4	4	3	4	4	4	4	4	4	4	4	4	4
3	2	2	2	3	3	3	2	4	3	3	3	3	3	3	3	4	3	3	3	3	3	3	3	3	3	3	4	4	4	4	4	3	4	4	3	4	4	4	4	4	4	4	4	4	4
2	2	3	2	3	3	3	3	2	2	2	3	3	2	2	3	4	2	2	2	4	2	2	3	2	4	4	4	3	4	4	4	3	4	4	3	4	4	4	4	4	4	4	4	4	4
3	2	2	2	3	3	3	3	3	3	2	3	3	3	3	2	3	3	3	3	3	3	3	3	2	4	4	4	4	3	4	4	3	4	4	3	4	4	4	4	4	4	4	4	4	4
3	1	3	2	3	2	3	3	2	2	3	3	3	2	3	3	3	3	2	3	3	2	3	2	3	4	4	4	4	4	3	4	3	4	4	3	4	4	4	4	4	4	4	4	4	4
3	2	2	2	3	2	2	2	2	2	2	2	3	2	3	3	3	2	2	2	3	2	2	2	2	4	4	4	3	3	3	4	3	4	4	3	4	4	4	4	4	4	4	4	4	4
3	2	2	2	3	3	3	3	3	2	3	3	3	3	3	3	3	3	2	3	3	3	3	3	3	4	4	4	4	4	4	4	4	3	4	3	4	4	4	4	4	4	4	4	4	4
3	2	3	2	3	2	3	2	1	2	2	4	3	2	2	3	3	3	2	2	3	2	3	2	3	4	4	4	4	4	4	4	4	3	4	3	4	4	4	4	4	4	4	4	4	4
3	2	3	3	3	3	3	4	3	3	3	3	4	3	4	3	3	3	3	3	4	3	3	3	4	2	2	3	2	3	3	5	3	5	3	3	4	4	4	4	4	4	4	4	4	4
3	2	3		3	3	3	3	3	2	3	3	2	3	3	3	3	2	2	2	3	3	2	2	3	4	4	4	4	4	4	4	4	4	3	3	4	4	4	4	4	4	4	4	4	4
3	1	2	2	4	3	3	2	2	1	2	2	3	2	2	2	3	3	4	3	4	2	2	2	2	4	4	3	3	3	3	4	4	4	3	3	4	4	4	4	4	4	4	4	4	4
3	1	3	1	3	2	3	2	2	1	2	2	3	2	2	2	4	2	1	1	4	2	2	2	2	4	4	4	4	3	3	3	4	4	3	3	4	4	4	4	4	4	4	4	4	4
3	1	2	1	3	1	2	2	2	1	2	2	2	2	2	2	3	2	1	2	3	2	2	2	2	4	4	4	4	4	4	4	3	4	3	3	4	4	4	4	4	4	4	4	4	4
2	1	3	1	3	3	3	3	3	2	3	2	2	2	3	4	4	3	3	3	3	2	3	2	2	3	3	4	4	4	4	4	3	4	3	3	4	4	4	4	4	4	4	4	4	4
2	1	3	2	3	3	2	3	4	2	3	3	3	2	3	2	3	2	2	3	3	1	3	2	2	3	4	4	5	4	2	4	3	4	3	3	4	4	4	4	4	4	4	4	4	4
3	2	3	2	3	2	3	3	3	3	3	3	3	2	3	3	3	3	3	3	3	3	3	3	2	4	4	4	4	4	4	3	3	4	3	3	4	4	4	4	4	4	4	4	4	4
2	2	3	2	4	3	3	2	2	3	2	2	4	2	2	3	4	3	2	3	4	3	3	2	3	4	5	5	4	4	4	4	4	3	3	3	4	4	4	4	4	4	4	4	4	4
2	1	2	2	3	3	3	3	3	3	3	3	3	3	3	3	3	3	2	3	3	3	3	2	3	3	4	4	3	3	4	3	3	3	3	3	4	4	4	4	4	4	4	4	4	4
3	1	3	2	3	3	3	3	3	2	3	3	3	3	3	3	3	3	2	3	3	3	3	3	3	3	2	4	3	4	4	3	3	5	4	2	4	4	4	4	4	4	4	4	4	4
3	2	3	2	4	3	3	3	3	2	2	3	3	3	3	3	3	3	3	3	3	3	3	2	3	4	4	4	4	4	4	4	4	4	4	3	3	4	4	4	4	4	4	4	4	4
2	2	1	1	4	1	2	1	1	1	1	1	3	1	3	1	3	1	1	1	1	1	3	1	1	2	4	4	4	3	2	2	2	3	2	2	4	2	3	3	4	4	4	3	3	4
2	2	3	1	4	3	3	3	4	1	2	3	4	3	3	2	3	2	1	2	3	2	3	1	2	3	4	5	2	4	5	4	2	4	4	3	4	4	4	4	3	3	4	3	3	4
3	2	3	2	4	3	2	2	2	2	3	3	2	2	3	3	3	3	2	3	3	3	3	2	2	3	3	4	4	3	4	3	3	3	3	3	4	3	4	3	3	3	4	3	3	4
2	2	4	2	3	4	3	3	4	2	3	3	3	4	3	3	3	3	2	3	4	3	3	1	2	4	3	3	3	4	4	4	2	4	4	2	4	3	4	3	3	3	4	3	3	4
2	2	3	2	3	3	2	3	2	2	2	2	3	2	2	2	3	2	2	3	3	2	2	3	3	2	3	4	4	4	4	3	3	4	3	3	4	3	3	3	3	3	4	3	3	4
2	2	3	2	3	3	4	4	3	2	3	3	3	3	3	3	3	3	2	3	3	3	3	2	4	4	4	4	3	3	4	3	3	4	3	3	4	3	3	3	3	3	4	3	3	4
2	1	3	2	3	3	3	3	3	3	3	3	3	3	3	3	3	3	3	3	3	3	3	2	3	2	2	4	2	2	2	2	2	2	2	2	2	2	2	2	2	4	3	3	3	4
2	2	2	2	3	2	3	2	3	2	2	2	3	2	2	2	3	3	3	2	3	2	2	2	2	2	3	3	3	4	3	2	2	3	3	3	4	3	3	2	2	3	3	3	3	4
2	2	3	2	3	2	3	2	2	2	3	2	2	2	2	2	3	2	2	2	3	2	2	2	2	1	2	3	3	3	2	3	3	4	3	3	4	3	2	2	2	3	3	3	3	4
2	2	2	2	3	3	3	3	2	2	3	2	4	2	3	4	3	2	2	2	3	2	3	2	2	3	2	3	2	2	2	1	2	4	2	2	2	3	4	2	3	4	3	2	3	4
2	2	3	2	3	3	3	3	3	2	2	2	3	3	3	2	3	2	2	3	3	3	3	2	2	2	3	3	4	4	3	2	2	4	3	2	3	2	3	2	3	3	2	2	3	4
	2	3	1	4	2	3	4	4	1	4	2	3	2	3	2	4	2	1	3	4	1	4	1	3	4	3	5	4	4	2	1	4	5	3	4	5	4	4	1	2	5	4	4	2	4
2	2	3	2	3	3	3	3	3	2	3	2	3	3	3	2	4	3	2	3	3	3	3	2	2	4	3	4		2	4	1	3	4	3	4	4	4	4	1	3	5	4	3	2	4
2	1	3	2	3	3	2	3	3	2	3	2	3	3	3	2	3	3	2	3	3	3	3	2	2	4	3	4	5	4	4	4	3	4	3	3	4	4	4	4	3	4	4	4	4	3
2	1	3	2	3	3	2	2	2	2	3	3	3	2	3	3	3	3	2	2	3	3	3	2	2	3	3	4	4	5	3	3	4	4	3	4	4	3	4	4	3	4	4	4	4	3
3	2	3	1	1	2	2	3	3	1	1	2	2	2	2	2	2	2	2	2	3		2	1	2	3	3	3	3	3	3	4	4	4	3	3	4	4	3	4	4	4	3	4	4	3
2	2	2	2	3	3	2	2	3	2	2	2	3	3	2	2	3	2	2	2	2	2	2	2	2	2	3	4	4	4	4	3	3	5	3	5	3	3	3	3	4	5	3	3	4	3
3	1	3	2	3	3	3	3	3	2	3	3	3	3	2	3	3	3	3	3	3	3	3	3	3	3	4	3	3	3	4	4	3	3	3	4	4	3	2	3	4	3	3	3	4	3
2	1	2	1	3	3	3	2	2	1	2	2	3	2	2	2	3	3	2	2	4	2	2	2	2	4	4	5	3	3	4	3	3	4	3	3	4	4	4	3	3	3	3	3	4	3
2	1	2	3	3	3	3	3	3	2	3	3	2	2	3	2	3	2	2	2	3	3	3	2	2	3	4	4	3	4	3	3	3	4	4	3	4	4	3	3	4	4	4	4	3	3
2	2	3	2	3	3	3	3	3	3	3	3	3	3	3	3	3	3	3	3	3	3	3	3	3	4	2	3	2	3	3	2	4	4	4	4	4	4	4	2	3	4	4	4	3	3
2	2	4	2	4	4	3	4	3	2	3	3	3	4	4	4	3	3	2	3	4	2	4	2	2	4	4	4	4	5	3	4	5	4	4	3	4	4	5	4	4	3	4	4	3	3
2	1	3	2	3	3	3	3	3	2	3	2	3	3	3	3	2	2	2	3	3		3	2	3	3	3	4	3	3	4	3	3	3	3	3	3	3	2	3	3	3	4	4	3	3
2	2	3	1	3	3	3	1	1	1	2	2	2	3	2	2	3	2	2	2	3	2	3	2	2	2	3	4	2	2	4	2	3	4	4	2	3	3	3	1	3	3	3	4	3	3
2	2	2	2	3	2	3	3	3	2	3	2	2	2	3	2	3	3	3	3	3	2	3	2	3	4	3	4	3	4	4	2	2	4	3	2	4	3	3	2	2	4	4	3	3	3
2	2	3	3	3	3	2	3	3	3	3	3	3	3	3	2	3	2	3	3	3	3	3	2	2	3	2	3	3	3	3	4	4	4	3	3	4	3	4	4	4	3	4	3	3	3
2	1	3	2	3	2	3	3	2	2	3	2	3	2	3	3	3	3	3	3	3	3	3	3	3	3	3	3	3	3	3	3	3	3	3	3	3	3	3	3	3	3	3	3	3	3
2	2	3	2	3	3	2	4	4	3	4	2	3	4	3	3	3	3	2	3	4	2	3	2	2	1	3	3	3	4	4	2	2	3	2	3	3	3	3	3	3	3	3	3	3	3
2	2	2	1	3	1	2	2	2	1	2	1	1	1	2	1	2	2	1	1	1	1	2	1	2	2	2	3	2	2	1	2	1	3	2	2	2	2	4	2	2	3	3	2	2	3
2	2	2	1	2	1	2	2	2	2	2	2	2	2	2	2	3	2	2	2	3	2	2	2	2	2	1	3	2	3	2	3	2	3	2	3	2	3	3	2	2	3	3	2	2	3
2	2	3	2	3	2	3	2	3	2	3	2	2	2	2	2	3	2	2	2	3	2	2	1	2	2	2	2	2	1	2	1	2	2	2	2	4	3	2	4	3	2	3	2	2	3
2	2	2	3	4	3	2	4	2	3	4	2	3	4	3	2	3	4	3	3	4	3	3	3	4	3	1	1	3	4	3	1	3	1	2	1	3	4	2	3	3	2	3	2	2	3
3	1	1	2	1	2	2	1	2	2	1	2	1	3	3	2	3	3	2	2	3	2	3	3	3	2	3	3	3	2	2	2	3	2	2	3	3	1	3	2	4	4	4	4	2	2
3	1	3	1	3	2	2	2	2	1	3	2	2	1	2	1	4	3	1	2	3	2	1	3	1	1	4	4	3	3	4	1	1	4	2	2	4	2	4	3	4	2	4	4	2	2
2	2	1	1	2	2	2	1	2	2	2	1	2	2	2	1	1	1	1	1	1	1	2	2	2	1	2	3	3	2	2	3	3	2	2	2	3	3	1	1	2	2	2	2	2	2
2	1	2	3	3	3	3	3	3	1	2	2	3	3	3	2	3	1	1	1	4	3	1	1	1	4	4	5	2	1	5	1	1	4	4	1	4	3	4	2	1	3	4	3	1	1
2	2	1	1	1	1	2	2	2	1	2	2	1	2	2	2	1	2	1	2	2	1	1	1	1	1	1	2	2	2	2	3	2	2	3	3	2	3	2	2	2	1	1	1	1	1
3	2	3	2	3	3	3	2	3	3	3	3	3	3	2	2	3	3	2	3	3	2	2	3	3	4	4	4	4	4	3	3	2	4	3	2	4	3	4	4	2	2	3	4	3	4
3	2	3	2	3	3	3	3	3	3	3	3	3	3	3	3	3	3	3	3	3	3	3	2	3	4	4	4	4	4	4	4	4	4	4	4	4	4	4	4	4	5	4	5	5	5
3	2	3	2	3	3	3	2	2	2	3	3	2	3	2	3	3	2	2	3	3	3	2	2	3	3	4	4	4	4	4	3	3	4	4	4	4	4	5	4	5	5	5	4	5	5
3	1	3	2	3	2	3	3	2	2	3	3	2	2	3	2	3	3	2	2	3	2	3	2	2	4	3	4	3	3	3	4	3	3	3	4	3	3	2	2	2	2	3	4	3	4
3	2	3	3	4	4	3	3	3	2	2	2	3	4	3	2	3	3	2	2	4	3	2	3	2	3	3	4	4	4	4	4	3	4	3	4	5	4	4	4	4	5	4	4	5	5
3	2	3	3	3	3	3	3	3	3	3	3	3	3	3	3	3	3	3	3	3	3	3	3	3	4	5	4	5	4	4	4	4	4	5	4	4	4	4	4	4	5	4	4	5	5
3	2	4	2	4	3	3	4	4	2	3	3	4	3	4	3	3	3	3	4	4	3	4	3	3	3	4	4	3	5	3	5	3	5	4	3	5	4	4	5	4	4	5	5	4	5
3	2	4	4	4	3	3	3	2	3	2	2	4	2	2	2	3	3	2	3	4	3	4	3	4	4	4	4	5	4	3	4	5	4	3	3	4	5	4	4	3	5	5	4	4	5
3	2	1	1	3	3	3	3	3	1	2	3	3	3	3	3	1	3	1	3	3	2	3	1	3	3	4	4	4	4	4	4	4	4	3	4	4	4	4	4	4	5	4	4	4	5
3	2	3	1	4	2	2	2	2	2	3	2	3	3	3	3	3	2	2	3	3	2	3	2	2	4	4	4	3	4	4	3	3	5	4	3	5	4	5	3	4	5	4	4	4	5
3	1	2	1	3	2	3	3	3	2	2	3	3	2	3	3	2	3	2	2	3	3	3	2	3	4	5	3	4	5	4	5	3	5	3	4	5	3	5	4	3	5	2	4	4	5
3	1	2	1	3	3	3	2	2	1	1	1	2	2	1	2	4	1	1	1	4	1	1	1	1	2	3	3	4	2	2	1	3	3	1	3	5	4	5	3	4	5	1	4	4	5
3	1	3	2	4	3	3	3	3	2	3	3	4	3	3	3	4	3	3	3	4	3	4	3	4	3	3	5	4	4	4	2	2	5	4	3	4	3	4	3	4	5	5	3	4	5
3	2	3	1	3	2	2	3	1	1	1	2	3	2	2	2	3	2	1	2	4	2	1	1	3	4	4	5	4	4	3	3	4	5	3	4	4	4	4	3	5	5	3	3	4	5
3	2	3	1	3	3	3	2	3	2	2	3	4	3	2	2	4	3	3	2	4	2	3	3	2	4	3	4	3	4	2	1	1	4	3	4	3	4	4	3	2	5	3	3	4	5
3	1	2	2	3	2	2	2	2	2	2	3	3	2	2	3	3	2	3	2	3	2	2	3	2	4	4	4	4	3	4	2	2	4	3	4	4	4	4	3	4	4	3	3	4	5
3	1	2	1	3	3	3	2	3	1	4	1	3	3	3	1	4	3	1	2	4	1	4	1	3	2	2	3	2	5	4	4	2	3	3	3	3	3	3	2	3	3	3	3	4	5
3	1	3	1	4	2	4	2		1	3	2	2	2	3	2	4	2	1	1	4	1	2	1	1	1	1	1	1	5	1	5	1	5	2	5	5	3	5	5	5	5	3	1	4	5
3		1	1	3	3	2	2	3	1	1	2	3	3	2	2	2	3	2	1	4	1	4	1	1	5	3		4	4	4	4	3	4	5	3	4	4	5	4	4	4	3	4	3	5
3	2	2	2	2	2	3	2	3	2	2	3	1	3	2	2	3	3	3	2	3	2	3	1	3	1	1	3	2	5	4	1	1	2	1	2	2	1	4	3	2	4	1	2	2	5
3	1	3	2	3	2	3	2	2	2	3	3	3	2	3	3	3	2	2	3	4	3	4	2	3	4	4	4	5	5	4	4	3	4	3	4	4	5	4	5	3	3	4	5	5	4
3	1	4	2	4	4	3	3	3	3	4	4	3	4	3	4	3	3	3	4	3	3	4	3	3	4	4	5	4	4	5	4	4	5	5	4	5	4	5	4	4	4	5	4	5	4
3	1	3	3	4	3	4	3	3	3	4	4	3	3	4	3	3	4	3	3	3	4	3	3	4	4	4	4	4	5	4	5	5	5	4	4	4	5	4	4	5	5	4	4	5	4
3	1	3	3	4	3	3	2	2	3	2	3	3	3	2	2	3	3	3	3	3	3	3	3	3	2	4	4	3	4	4	2	4	3	4	2	4	2	5	4	5	4	5	3	5	4
3	2	3	3	3	3	3	3	4	3	3	4	4	3	4	3	2	3	3	4	4	3	3	3	2	4	3	4	4	5	4	4	4	3	4	4	3	5	4	3	3	3	5	5	4	4
3	2	3	2	3	3	4	3	3	3	3	2	4	4	4	2	4	2	2	3	4	3	4	3	2	3	4	4	2	3	4	4	3	4	3	4	4	4	5	5	4	4	4	4	4	4
3	2	3	2	3	3	4	3	3	3	3	2	4	4	4	2	4	2	2	3	4	3	4	3	2	3	4	4	2	3	4	4	3	4	3	4	4	4	5	5	4	4	4	4	4	4
3	1	3	2	4	3	2	3	3	4	3	3	4	3	3	3	3	3	3	4	4	3	3	3	3	4	4	4	4	4	4	4	4	5	4	4	5	4	5	4	4	4	4	4	4	4
3	2	3	3	3	3	3	3	3	3	3	3	3	3	3	3	3	3	3	3	3	3	3	3	3	4	4	4	4	4	4	4	4	4	4	4	4	4	4	4	4	4	4	4	4	4
3	1	3	2	3	3	3	3	3	3	3	3	3	3	3	3	3	3	3	3	3	3	3	3	3	4	4	4	4	4	4	4	4	4	4	4	4	4	4	4	4	4	4	4	4	4
3	1	3	2	3	3	3	3	3	3	3	3	3	3	3	3	3	3	3	3	3	3	3	3	3	4	4	4	4	4	4	4	4	4	4	4	4	4	4	4	4	4	4	4	4	4
3	1	4	1	3	3	3	3	3	3	3	3	3	3	3	3	3	3	3	3	3	3	3	3	3	4	4	4	4	4	4	4	4	4	4	4	4	4	4	4	4	4	4	4	4	4
3	1	3	2	3	3	3	2	2	3	3	3	3	3	3	3	3	3	3	3	3	3	3	3	3	4	4	4	4	4	4	4	4	4	4	4	4	4	4	4	4	4	4	4	4	4
3	2	3	2	3	3	2	3	3	2	3	2	3	3	3	3	3	3	3	3	3	3	3	3	2	4	4	4	4	4	4	4	4	4	4	4	4	4	4	4	4	4	4	4	4	4
3	2	3	2	3	3	3	3	2	2	3	3	3	3	3	3	3	3	2	3	3	3	3	3	2	4	4	4	4	4	4	4	4	4	4	4	4	4	4	4	4	4	4	4	4	4
3	2	3	2	4	3	3	3	2	2	3	2	4	3	3	2	4	3	2	3	4	3	3	2	2	4	4	4	4	4	4	4	4	4	4	4	4	4	4	4	4	4	4	4	4	4
3	2	3	1	4		1	2	4	1	3	3	3	2	2	3	3	2	2	2	3	3	3	2	2	3	3	4	4	3	4	3	4	4	4	4	4	4	4	4	4	4	4	4	4	4
3	2	3	3	2	3	2	3	2	3	3	3	3	2	3	3	3	3	3	3	3	3	3	3	3	3	3	3	3	3	3	3	4	4	4	4	4	4	4	4	4	4	4	4	4	4
3	2	3	2	3	3	3	3	3	2	3	3	3	3	3	3	4	3	3	3	3	3	3	3	3	5	5	5	5	4	4	4	3	4	4	4	4	4	4	4	4	4	4	4	4	4
3	1	4	2	4		3	4	4	3	3	3	4	4	4	3	4	4	2	3	4	3	4	3	4	4	4	4	4	3	4	4	3	4	4	4	4	4	4	4	4	4	4	4	4	4
3	1	3	2	3	3	3	3	3	2	2	2	3	3	3	1	3	2	3	3	4	3	3	3	3	3	4	3	4	4	3	3	3	4	4	4	4	4	4	4	4	4	4	4	4	4
2	2	3	1	3	3	2	2	2	2	2	3	2	2	2	2	3	3	2	2	3	2	3	2	2	3	3	3	4	4	3	3	3	3	3	3	3	3	3	3	3	4	4	3	3	4
2	1	2	1	3	3	3	2	3	2	3	3	2	3	2	2	3	3	2	3	3	2	2	2	2	4	4	4	3	5	4	2	4	5	4	4	4	4	4	3	2	4	4	3	3	4
2	2	2	1	3	2	3	2	3	2	2	2	3	2	3	3	3	3	2	2	3	2	3	2	3	4	3	4	4	4	4	3	3	3	4	3	3	3	4	3	4	3	4	3	3	4
3	1	3	1	4	3	3	3	3	2	4	2	3	3	3	2	3	3	3	3	3	3	3	3	3	3	4	4	4	4	4	4	4	4	4	4	4	4	3	3	4	3	4	3	3	4
2	2	3	2	3	3	3	3	3	3	3	2	3	3	2	3	3	3	3	3	3	3	3	3	3	3	3	4	4	4	4	4	4	4	4	4	4	4	4	4	4	4	3	3	3	4
2	1	3	1	3	2	3	3	3	2	3	2	2	2	3	2	3	2	2	3	2	3	3	2	2	3	3	3	3	3	3	3	3	4	3	3	4	3	4	3	3	4	3	3	3	4
2	1	3	1	4	1	3	2	1	1	1	1	4	2	2	3	4	2	1	1	4	2	2	2	2	3	3	4	3	3	3	3	3	3	3	3	3	3	4	3	3	4	3	3	3	4
3	1	4	1	3	2	3	2	2	2	3	2	3	2	3	2	3	2	2	2	3	4	2	2	2	3	4	3	4	4	3	3	3	4	4	3	4	3	3	2	2	4	3	3	3	4
3	2	2	1	3		3	2	2	1	3	2	3	2	2	2	3	2	2	2	4	2	2	2	1	3	3	3	3	3	2	2	2	3	3	3	3	3	2	3	3	3	3	3	3	4
2	2	3	1	3	2	3	2	2	1	2	2	3	3	3	3	3	1	1	1	3	2	3	1	3	2	3	5	2	2	3	3	2	3	2	2	3	3	3	2	3	3	3	3	3	4
2	2	3	1	4	4	2	3	3	3	2	2	2	3	3	3	3	3	2	2	3	2	3	2	3	3	2	3	2	2	2	2	2	2	3	2	3	3	3	3	2	2	2	3	3	4
2	2	2	1	3		2	2	2	1	3	2	3	3	2	2	3	2	1	3	3	2	2	1	2	2	2	3	3	2	4	2	1	3	2	1	4	1	3	1	1	5	4	2	3	4
2	2	3	1	3	2	3	2	3	2	2	2	2	2	2	3	3	2	2	3	3	2	2	2	2	4	4	4	2	4	3	2	2	2	3	3	4	2	3	2	2	4	3	2	3	4
2	2	3	2	3	3	3	3	3	3	3	4	4	2	2	3	3	2	2	2	4	3		2	2	3	4	2	3	3	2	3	2	3	2	2	2	2	2	2	2	3	3	3	2	4
2	2	2	2	3	3	2	2	2	2	3	2	2	3	2	2	3	3	2	2	3	2	3	2	3	2	2	3	4	4	3	3	2	4	3	4	4	2	3	2	4	3	2	3	2	4
3	2	2	1	3	3	1	2	4	1	2	2	2	3	3	2	4	3	2	3	4	3	2	1	2	2	2	3	2	4	3	1	3	5	3	5	2	3	4	3	3	3	3	2	2	4
2	2	4	1	4	3	3	3	3	4	2	3	3	3	3	2	3	3	2	3	3	3	2	2	2	3	3	3	4	3	4	4	3	4	4	3	4	3	4	4	4	4	4	4	4	3
2	2	3	1	3	3	3	3	2	2	3	2	3	2	3	3	3	2	2	3	3	2	3	2	3	3	3	3	3	4	4	4	4	4	3	3	4	3	4	4	4	4	4	4	4	3
2	1	2	2	2	2	2	2	2	2	2	2	2	2	2	2	3	2	2	2	3	2	2	2	2	3	3	4	3	5	3	4	4	4	3	3	4	3	4	3	3	4	4	4	4	3
2	1	3	1	3	3	2	3	2	2	3	3	2	3	2	3	2	2	2	3	2	2	2	3	3	3	3	3	3	4	4	4	3	4	3	4	4	4	3	3	3	4	4	4	4	3
2	1	3	4	4	4	3	3	3	3	3	3	2	4	4	3	4	3	2	3	3	3	3	2	4	4	3	5	4	4	4	5	3	4	5	3	5	5	4	2	1	4	4	4	4	3
2	2	3	1	4	3	2	3	2	3	2	3	3	3	3	3	4	3	3	3	4	3	4	4	3	4	3	4	3	3	5	3	4	3	4	3	5	3	4	3	3	3	4	4	4	3
2	1	3	2	3	3	3	3	4	2	2	3	4	4	3	3	3	3	3	3	3	2	2	2	3	4	4	4	4	4	4	4	5	5	3	4	4	4	3	4	5	4	3	4	4	3
3	2	3	3	3	3	3	3	3	3	3	3	3	3	3	3	3	3	3	3	3	3	3	3	3	3	3	4	4	4	4	3	4	3	3	3	3	3	4	3	3	4	3	4	4	3
2	2	3	2	3	3	3	3	2	2	2	4	1	3	3	3	3	2	2	3	4	4	3	2	1	4	4	5	5	4	4	4	3	4	2	4	5	4	3	4	5	3	4	3	4	3
2	1	3	3	3	3	3	4	3	3	3	3	4	3	3	3	3	4	3	3	3	3	4	3	3	3	3	2	3	3	2	4	3	4	4	3	4	3	4	4	3	4	4	4	3	3
2	1	3	1	2	2	3	2	2	2	2	2	3	2	2	2	3	2	2	2	3	2	2	2	2	4	4	4	4	4	4	4	3	4	4	4	3	4	4	3	3	4	4	4	3	3
3	2	2	2	3	3	3	3	3	2	3	3	3	3	3	2	3	3	3	3	4	2	3	2	2	4	3	4	4	4	4	4	3	5	4	3	3	3	3	3	3	4	4	3	3	3
3	2	3	1	2	3	2	2	2	2	2	2	2	3	3	3	3	3	2	3	3	3	3	2	2	3	3	4	3	4	5	3	3	4	2	3	4	4	4	2	3	4	4	3	3	3
2	2	3	1	3	3	2	2	3	2	3	2	2	3	2	3	3	3	3	2	3	3	2	2	2	4	4	4	3	3	4	3	4	5	4	3	3	4	3	3	3	3	3	3	3	3
2	2	3	3	4	3	2	3	3	2	2	2	2	2	3	3	3	3	2	3	3	3	3	2	3	3	2	4	4	3	3	4	3	4	4	4	4	3	3	3	3	3	3	3	3	3
2	2	3	2	4	3	2	2	3	1	2	3	2	2	3	3	3	3	3	3	3	3	3	2	3	4	3	5	4	4	3	3	3	3	4	4	4	3	3	3	3	3	3	3	3	3
2	2	2	2	3	2	2	3	2	2	3	3	2	2	2	2	2	2	2	2	3	3	3	3	2	3	3	2	3	4	3	4	4	5	3	4	4	3	3	3	3	3	3	3	3	3
2	2	3	1	3	3	3	2	2	1	3	2	2	3	2	1	3	2	1	2	3	2	2	1	1	2	3	3	2	3	4	3	3	4	2	3	4	3	3	3	3	3	3	3	3	3
2	2	4	3	4	4	4	4	4	3	3	3	4	3	4	4	4	4	3	3	4	3	4	3	4	2	3	3	3	4	4	3	3	4	3	3	3	3	3	3	3	3	3	3	3	3
3	1	3	3	3	3	3	3	3	3	3	3	3	3	3	3	3	3	3	3	3	3	3	3	3	3	3	3	3	3	3	3	3	3	3	3	3	3	3	3	3	3	3	3	3	3
3	1	3	2	4	3	3	2	3	3	3	3	3	3	3	3	3	3	3	3	3	3	3	3	3	3	3	3	3	3	3	3	3	3	3	3	3	3	3	3	3	3	3	3	3	3
2	2	2	1	2	3	2	2	3	1		2	2	3	2	2	3	3	1	3	2	1	3	2	2	2	1	4	2	3	4	3	1	4	2	1	3	4	3	2	3	3	4	2	3	3
2	2	3	2	3	3	3	3	3	3	3	3	3	2	3	2	3	2	2	3	3	2	3	2	2	2	2	4	2	3	4	3	2	3	4	2	4	2	3	2	3	3	4	2	3	3
2	2	2	2	1	2	1	2	1	2	1	1	2	1	2	1	1	1	2	1	2	2	2	1	2	2	2	2	3	3	3	2	2	3	2	3	2	3	2	1	2	1	4	2	3	3
3	1	3	2	3	3	3	2	2	2	4	2	2	3	3	2	3	3	2	3	3	2	3	2	3	3	4	4	3	4	4	1	2	4	2	2	4	3	3	3	2	3	3	2	3	3
3	2	3	2	3	2	2	3	3	2	3	2	2	3	2	2	2	2	1	1	2	2	3	2	3	3	2	4	4	3	3	3	2	3	2	2	3	3	3	3	3	3	3	2	2	3
3	2	2	2	3	3	3	3	3	2	3	2	3	3	3	3	3	3	2	3	3	2	3	2	3	3	3	3	3	3	3	2	2	3	2	3	2	2	3	3	3	3	3	2	2	3
2	2	2	2	2	2	2	2	2	2	2	2	2	2	2	2	2	2	2	2	2	2	2	2	2	2	2	2	2	2	2	2	2	3	2	2	3	2	3	2	2	3	2	2	3	2
2	2	3	1	3	3	3	2	3	1	3	2	2	3	3	3	3	3	3	3	3	3	3	3	3	4	4	4	3	4	4	3	3	3	4	4	3	4	1	2	2	3	2	2	3	2
3	2	1	1	2	2	2	1	1	2	3	4	2	1	1	1	2	2	3	4	3	2	3	2	3	1	1	2	2	2	2	3	3	3	3	3	3	3	3	1	2	2	2	2	2	2
3	2	2	2	3	2	3	2	2	2	2	2	3	2	2	2	3	3	2	2	3	2	2	2	2	2	4	2	2	3	2	2	2	3	2	2	2	2	2	1	2	2	2	2	2	2
2	2	3	1	3	1	1	1	1	3	3	2	3	2	2	1	3	3	2	1	4	3	3	1	1	2	3		2	3	2	1	5	5	4	3	3	2	3	2	2	3	3	2	2	1
2	2	2	2	1	1	1		2	1	2	1	3	1	2	1	2		1	2	3		1	4	2	2	1	3	2	1	2	2	1	1	1	2	2	1	1	2	1	1	2	1	2	1
2	1	2	2	3	2	2	2	3	2	3	2	3	3	2	2	3	2	2	3	3	2	2	2	2	2	2	3	2	3	3	1	1	2	2	1	4	3	3	1	2	4	3	2	1	1
3	2	3	2	2	2	3	2	2	2	2	3	3	2	2	3	3	3	2	2	3	3	3	2	2	4	4	5	4	4	4	4	4	5	4	5	4	5	4	4	4	5	4	5	5	5
3	2	3	1	2	3	2	3	4	4	3	2	3	3	4	2	2	3	2	3	4	4	4	4	2	4	4	5	5	5	3	3	5	5	5	4	5	4	3	3	4	4	4	5	5	5
3	2	3	4	4	3	3	3	3	3	2	3	3	2	3	3	3	2	3	2	3	2	2	3	2	5	5	5	5	5	4	5	5	3	4	5	5	5	5	5	5	3	4	5	5	5
3	1	3	2	4	3	4	3	3	3	4	3	3	3	4	3	3	3	3	4	4	4	3	3	3	3	5	5	4	5	5	5	4	5	5	4	4	5	4	4	4	5	5	4	5	5
3	2	3	3	3	4	3	4	4	4	3	3	3	3	3	3	4	3	3	3	4	3	4	4	4	4	4	4	4	4	4	4	4	4	4	4	4	4	5	5	5	5	4	4	5	5
3	2	3	2	4	3	3	2	3	3	2	2	2	2	3	3	4	2	2	3	4	2	3	2	3	3	4	4	4	4	3	5	4	5	4	3	4	4	4	5	4	5	4	4	5	5
3	1	3	2	4	3	3	2	2	4	2	2	3	3	4	3	3	3	2	3	3	3	3	3	3	4	3	4	4	3	4	4	4	4	4	4	4	4	4	4	4	4	4	4	5	5
3	2	3	2	3		2	3	3	2	3	3	3	2	2	3	3	3	3	3	3	3	3	3	3	4	3	4	4	5	4	4	3	5	4	4	5	3	4	4	4	4	4	4	5	5
3	2	4	2	4	4	3	3	2	2	3	3	4	4	3	3	3	4	3	4	4	3	3	3	3	4	5	4	4	5	4	4	4	4	4	4	4	4	4	5	3	4	4	4	5	5
3	2	4	3	3	3	3	4	4	4	3	2	4	2	3	3	3	2	2	2	3	2	2	3	4	4	5	3	4	5	4	5	5	5	5	3	4	4	4	5	4	4	3	4	5	5
3	2	3	3	3	3	4	3	3	3	3	3	4	2	3	3	4	2	3	3	3	2	3	3	3	4	4	3	4	3	3	4	3	4	4	4	5	5	4	4	3	5	4	3	5	5
3	2	3	3	2		1	1	1	1	1	1	1	2	2	3	2	2	2	2	3	3	2	2	2	1	3	3	1	3	4	2	2	3	4	5	4	4	4	3	3	4	4	3	5	5
3	2	2	2	3	2	3	3	3	2	3	2	3	3	3	3	3	3	2	3	4	3	3	3	3	3	4	4	4	5	5	4	4	4	4	4	5	4	4	4	4	5	5	5	4	5
3	2	2	2	3	2	2	2	2	2	3	2	3	2	2	2	3	2	3	3	3	3	3	2	3	3	3	4	4	5	5	4	4	4	4	4	5	4	4	4	4	5	5	5	4	5
3	2	3	3	4	3	4	3	3	3	3	3	4	3	3	3	4	4	4	3	4	3	4	4	4	4	4	4	4	5	4	4	4	4	4	4	5	5	4	4	4	5	4	5	4	5
3	2	3	1	4	3	3	3	3	2	3	4	3	3	4	4	4	4	3	3	3	3	4	3	3	5	4	5	4	4	4	4	4	5	4	4	4	4	5	2	5	5	5	4	4	5
3	2	3	2	4	3	3	2	4	2	3	3	4	4	3	3	4	3	1	3	4	3	3	3	3	3	4	4	4	5	4	5	3	4	4	5	4	4	4	5	4	5	4	4	4	5
3	2	3	2	3	3	3	3	4	3	2	3	3	3	3	3	3	3	2	3	3	3	2	3	3	2	4	4	4	4	3	3	3	5	5	3	4	4	5	4	4	5	4	4	4	5
3	2	3	2	3	3	3	3	4	3	2	3	3	3	3	3	3	3	2	3	3	3	2	3	3	2	4	4	4	4	3	3	3	5	4	3	4	4	5	4	4	5	4	4	4	5
3	2	3	2	4	4	2	3	3	2	3	3	2	3	4	2	4	3	2	3	3	4	4	2	2	5	4	4	5	5	3	4	4	3	3	3	5	5	3	3	4	5	4	4	4	5
3	2	3	1	4	4	1	1	2	2	4	2	2	1	4	1	4	1	4	4	4	2	2	4	2	5	3	5	5	5	5	4	4	5	4	4	4	4	4	4	5	4	4	4	4	5
3	2	2	1	3	3	2	2	3	1	2	2	3	3	2	3	3	3	1	2	3	2	2	2	3	4	4	4	4	4	3	4	4	5	4	3	5	5	4	4	3	4	4	4	4	5
3	2	2	2	3	3	2	3	3	2	3	2	3	4	3	2	3	2	2	3	4	3	3	2	1	2	3	4	3	4	4	4	3	3	4	3	5	4	4	3	3	5	3	4	4	5
3	2	2	1	3	2	2	2	2	1	2	2	3	1	2	2	3	2	1	2	4	2	2	1	1	3	4	3	4	4	2	1	1	5	2	1	3	1	2	1	1	3	3	2	4	5
3	2	3	2	3	3	2	3	2	2	3	3	3	3	3	3	2	3	3	3	3	3	3	3	3	3	3	4	4	4	4	3	3	4	4	3	4	4	4	3	3	3	4	4	3	5
3	2	3	2	3	4	3	2	3	3	2	1	4	2	2	2	4	3	2	2	3	2	2	3	2	3	4	4	4	5	3	4	4	5	3	4	5	3	5	5	4	5	4	3	3	5
3	2	3	3	3		1	2	2	3	2	1	2	2	2	2	2	3	2	2	3	2	2	2	2	4	4	4	4	4	4	3	3	5	3	3	5	4	4	3	4	5	4	3	3	5
3	2	3	1	4	4	4	3	4	1	1	3	4	4	4	2	4	2	2	3	4	3	4	3	2	5	5	5	5	3	3	3	3	5	3	2	4	4	5	1	1	1	2	3	3	5
3	2	2	1	4	1	1	1	1	1	1	1	1	2	1	1	4	1	1	1	4	1	1	1	2	2	3	4	3	4	5	2	3	3	5	3	5	2	2	3	4	3	5	2	3	5
3	2	1	1	3	2	3	2	2	2	3	3	4	2	2	2	4	3	2	2	3	2	2	2	2	1	2	5	4	5	5	2	2	4	3	4	5	5	5	1	5	5	3	5	2	5
3	2	3	2	4	4	3	3	3	2	4	3	3	4	4	3	2	3	3	3	4	4	3	3	4	3	4	3	2	5	4	2	3	5	5	2	2	5	5	1	5	5	5	3	2	5
3	2	3	3	4	3	3	4	4	3	3	3	3	4	4	2	3	2	3	3	4	4	4	4	4	3	3	4	3	2	4	5	3	4	2	4	4	5	5	5	5	2	3	3	2	5
3	2	3	2	3	3	2	2	3	1	2	3	2	4	4	2	3	1	2	3	3	3	3	3	3	2	3	3	3	2	3	4	4		3	1	4	4	3	4	4	4	4	2	2	5
3	1	1	1	2	1	2	1	2	1	3	1	3	3	3	4	4	4	4	4	4	4	4	4	4	5	4	4	5	3	4	3	4	5	5	5	5	5	4	4	4	3	4	5	5	4
3	1	3	2	4	3	3	4	3	2	3	3	3	3	3	2	3	3	2	2	3	3	4	2	2	4	5	4	4	4	4	3	3	4	3	3	4	4	5	4	4	5	4	4	5	4
3	2	3	2	4	3	3	2	2	2	3	4	3	3	2	3	3	4	3	3	4	3	3	2	3	4	4	5	5	5	4	4	3	5	4	3	5	4	4	4	4	3	4	4	5	4
3	2	3	4	4	3	3	2	2	2	3	3	4	3	3	3	4	4	2	3	4	3	3	2	3	5	3	4	4	5	5	4	4	4	3	4	4	5	4	3	4	3	4	4	5	4
3	2	3	4	3	3	3	3	4	3	4	4	4	3	4	3	3	4	3	3	4	4	3	3	4	4	4	3	4	3	4	4	4	3	3	4	4	4	3	3	5	5	3	4	5	4
3	2	3	1	4	4	3	3	3	2	2	3	2	3	3	1	4	2	1	1	4	3	4	1	3	5	5	4	4	5	3	4	4	4	3	3	5	5	3	4	4	1	3	4	5	4
3	2	2	2	3	3	2	2	3	2	3	2	2	3	3	2	3	2	2	3	3	3	3	2	2	3	4	3	4	5	4	4	3	4	3	2	4	3	2	3	3	1	3	4	5	4
3	1	3	2	4	2	2	2	2	2	2	2	2	3	3	2	3	3	3	2	3	3	3	3	3	4	4	4	4	4	4	4	3	4	4	4	4	4	4	4	4	5	5	3	5	4
3	2	3	2	3	3	4	2	2	3	2	2	3	2	2	2	4	2	2	3	4	2	3	2	2	2	3	4	3	4	3	5	3	2	3	2	4	3	4	3	2	2	3	3	5	4
3	2	2	1	4	3	2	2	3	2	2	2	3	3	2	2	4	2	3	2	4	2	3	2	2	2	4	4	4	4	5	3	3	5	2	3	2	4	4	3	2	4	3	2	5	4
3	2	3	3	3	3	3	3	2	3	2	3	4	4	3	3	3	4	3	3	4	3	3	3	3	4	4	5	4	4	4	4	3	5	4	5	5	5	5	4	3	5	5	5	4	4
3	2	4	2	4	4	4	3	4	3	3	4		3	3	3	4	3	3	3	4	4	3	3	3	4	5		5	5	4	5	5	5	5	5	5	4	4	4	5	4	5	5	4	4
3	2	4	3	4	4	4	3	2	2	3	2	3	3	3	3	4	3	4	2	2	3	3	3	2	3	4	5	4	4	4	4	4	4	4	4	4	4	4	4	3	4	5	5	4	4
3	2	3	4	4	3	4	4	4	4	4	3	4	4	4	3	4	4	3	4	4	4	4	4	4	4	3	3	4	4	4	4	3	3	3	4	5	4	4	3	3	4	5	5	4	4
3	1	4	2	4	3	4	4	3	3	4	3	4	3	3	3	4	3	3	4	4	3	4	4	3	5	4	4	4	5	5	4	4	5	4	5	4	5	4	4	5	5	4	5	4	4
3	2	2	1	4	2	3	3	3	1	2	3	3	2	3	2	4	2	2	2	4	1	4	2	2	4	4	4	4	5	4	4	4	5	4	5	4	5	4	3	4	5	4	5	4	4
3	2	2	1	3	3	2	3	2	2	3	2	2	3	3	2	3	3	3	2	3	3	2	2	2	4	4	4	5	2	4	4	5	5	4	5	5	4	5	4	5	3	4	5	4	4
3	2	4	4	4	3	4	3	3	4	2	3	2	3	4	4	4	4	3	3	2	4	3	3	3	4	4	3	3	5	4	4	3	4	4	5	5	4	3	3	4	4	3	5	4	4
3	2	3	1	4	2	2	3	3	1	2	2	3	2	3	3	4	3	2	2	4	3	3	2	2	4	3	5	4	4	4	5	4	5	4	4	4	4	5	5	4	5	5	4	4	4
3	2	3	1	4	3	3	3	2	2	3	3	4	3	3	3	3	3	2	3	4	3	3	2	3	4	4	5	4	4	4	4	4	4	4	4	5	4	5	4	4	5	5	4	4	4
3	2	3	3	4	4	3	3	4	4	3	3	3	3	3	3	3	3	3	3	4	3	3	4	3	4	4	4	3	4	5	4	5	5	4	5	5	4	3	4	4	5	5	4	4	4
3	2	3	3	4	4	3	3	3	2	3	3	3	3	3	3	3	3	2	3	3	2	3	3	2	3	5	5	4	4	5	3	3	4	4	4	5	4	5	3	4	5	5	4	4	4
3	2	3	1	4	4	2	2	2	2	2	3	3	3	3	3	3	3	2	3	3	3	3	2	3	3	3	4	3	4	4	3	1	5	4	3	4	3	3	3	2	5	5	4	4	4
3	2	3	2	3	3	3	3	3	2	3	3	2	3	3	3	3	3	2	3	3	3	3	2	3	4	4	4	5	4	4	4	4	4	4	3	3	4	4	4	4	4	5	4	4	4
3	2	3	2	4	3	2	2	3	2	2	3	4	3	2	2	4	2	2	3	4	3	3	3	3	4	3	4	3	4	3	5	3	3	4	4	5	4	3	4	3	4	5	4	4	4
3	2	3	1	4	2	2	2	2	2	3	3	3	2	2	2	4	3	2	2	4	2	2	2	3	1	2	3	2	4	3	3	3	4	4	3	4	3	4	3	3	4	5	4	4	4
3	2	3	3	4	3	4	2	3	3	2	3	4	4	4	3	4	3	2	3	4	3	2	3	2	4	3	4	4	4	4	3	4	4	4	3	3	4	5	4	5	5	4	4	4	4
3	2	4	2	1	4	4	2	2	1	3	4	1	3	3	3	4	4	2	3	4	3	3	2	3	4	4	5	4	5	4	4	3	4	5	3	5	4	4	3	5	5	4	4	4	4
3	1	2	2	2	2	2	3	3	2	2	2	3	2	3	2	3	2	2	3	3	2	3	2	2	3	3	3	5	4	4	4	4	4	5	4	5	4	4	4	4	5	4	4	4	4
3	2	3	2	3	3	3	2	2	2	3	3	3	3	3	3	3	3	2	3	3	3	3	2	3	4	4	5	4	4	4	4	4	3	4	4	5	4	4	4	4	5	4	4	4	4
3	2	3	3	3	3	3	3	3	3	3	3	3	3	3	3	3	3	3	3	4	3	2	3	4	4	4	4	4	4	4	4	4	5	4	4	4	4	4	4	4	5	4	4	4	4
3	2	4	2	4	3	4	4	3	2	3	3	4	3	2	3	3	3	3	4	3	3	3	2	3	5	4	5	4	3	4	4	3	4	4	4	4	4	4	4	4	5	4	4	4	4
3	2	3	3	4	3	3	3	2	3	4	2	3	3	4	3	4	2	2	3	4	4	4	3	3	2	3	4	4	5	3	3	3	4	4	4	4	4	4	4	4	5	4	4	4	4
3	2	3	3	4	4	4	3	4	3	4	4	3	4	3	3	3	3	4	4	4	4	3	2	3	4	4	4	3	4	4	4	4	4	3	3	4	4	4	4	4	5	4	4	4	4
3	2	2	1	3	2	2	2	2	1	1	2	3	3	2	2	4	3	3	3	2	2	2	1	2	4	3	4	3	3	4	3	3	3	3	3	4	4	4	4	4	5	4	4	4	4
3	2	3	2	3	2	3	3	3	2	3	2	3	3	3	3	3	3	3	3	3	3	3	2	3	4	4	4	4	3	4	4	3	4	4	3	3	4	4	4	4	5	4	4	4	4
3	2	3	1	3	3	3	3	3	3	3	3	3	3	3	2	3	3	2	3	3	3	3	2	2	3	3	3	3	3	4	2	2	4	3	4	4	3	4	4	4	5	4	4	4	4
3	2	2	1	3	3	3	3	2	2	2	3	3	3	3	3	3	3	1		3	2	3	1	2	4	4	4	5	4	4	4	4	4	3	4	5	3	3	4	4	5	4	4	4	4
3	2	3	1	4	3	3	2	2	2	3	3	2	3	2	2	3	2	2	3	3	2	3	2	2	3	4	3	4	4	4	3	3	5	4	3	5	4	4	3	4	5	4	4	4	4
3	2	3	2	4	4	3	2	3	2	3	2	3	3	3	2	3	3	2	3	3	2	3	2	3	2	4	4	4	4	4	2	3	4	4	3	4	3	4	3	4	5	4	4	4	4
3	2	3	2	3	3	4	3	3	2	3	3	3	3	3	3	4	3	2	2	4	3	3	2	3	4	4	4	3	4	4	2	2	4	4	4	4	4	4	4	3	5	4	4	4	4
3	2	2	3	3	3	3	3	3	3	4	3	3	4	3	3	3	4	3	3	3	4	4	4	4	4	5	4	4	5	4	4	4	4	4	4	4	5	5	5	5	4	4	4	4	4
3	2	4	2	4	4	3	3	3	2	3	3	3	3	3	3	4	3	2	3	3	3	3	2	3	4	4	4	4	4	4	4	4	4	4	4	4	4	5	5	5	4	4	4	4	4
3	2	3	2	3	3	3	3	3	2	3	3	3	3	3	3	3	3	2	4	4	2	3	2	3	3	4	5	5	5	5	4	4	4	4	4	5	4	5	4	5	4	4	4	4	4
3	2	3	1	4	3	3	2	3	4	3	3	3	3	3	3	3	3	3	4	3	3	3	2	3	5	4	4	4	4	3	4	4	3	4	3	4	4	5	4	5	4	4	4	4	4
3	2	3	1	4	3	3	2	4	3	3	2	2	2	2	3	3	3	3	3	3	3	2	2	3	3	4	5	4	4	3	4	4	4	4	4	4	4	5	5	4	4	4	4	4	4
3	1	3	4	4	4	3	3	3	4	3	3	4	3	3	3	4	4	4	3	4	4	3	4	4	5	5	5	5	4	5	4	5	4	5	5	4	5	5	4	4	4	4	4	4	4
3	2	4	3	4	3	4	3	3	3	3	3	3	3	3	3	4	3	3	3	4	4	3	3	3	5	5	5	4	4	5	4	4	5	4	4	4	4	4	4	4	4	4	4	4	4
3	2	4	4	4	4	4	3	3	4	3	3	4	3	3	3	4	4	3	3	4	3	4	3	3	5	4	4	5	4	4	4	4	5	4	4	4	4	4	4	4	4	4	4	4	4
3	2	3	1	2	3	3	2	3	2	2	2	2	3	2	2	3	3	2	2	3	2	3	2	3	3	4	4	4	4	3	4	4	5	4	4	4	4	4	4	4	4	4	4	4	4
3	2	2	2	2	3	3	2	1	2	2	3	3	3	2	3	1	3	2	2	1	2	2	2	3	4	4	4	4	4	4	4	3	5	4	4	4	4	4	4	4	4	4	4	4	4
3	2	3	2	3	4	3	2	3	2	3	2	3	2	3	2	3	2	2	2	3	3	3	2	2	4	4	4	4	3	4	4	3	5	4	4	4	4	4	4	4	4	4	4	4	4
3	2	3	3	4	3	3	4	3	3	4	4	4	3	3	3	3	3	3	3	4	3	3	3	4	4	4	4	4	4	4	4	5	4	4	4	4	4	4	4	4	4	4	4	4	4
3	2	3	2	4	2	4	3	3	2	3	3	4	3	3	3	4	3	3	3	4	3	4	3	3	4	5	5	5	5	4		4	4	4	4	4	4	4	4	4	4	4	4	4	4
3	2	3	3	3	3	3	3	3	3	3	3	3	3	3	3	3	3	3	3	4	3	4	3	3	4	4	4	4	5	5	4	4	4	4	4	4	4	4	4	4	4	4	4	4	4
3	2	3	2	4	4	4	3	4	3	3	3	3	4	3	3	4	3	3	3	4	3	3	3	3	4	4	4	4	3	5	4	4	4	4	4	4	4	4	4	4	4	4	4	4	4
3	2	4	4	4	4	4	4	4	4	4	4	4	4	4	4	4	4	4	4	4	4	4	4	4	4	4	4	4	4	4	4	4	4	4	4	4	4	4	4	4	4	4	4	4	4
3	2	4	1	1	1	1	2	4	4	4	4	4	4	4	4	4	4	4	4	4	4	4	4	4	4	4	4	4	4	4	4	4	4	4	4	4	4	4	4	4	4	4	4	4	4
3	2	3	2	3	4	3	4	4	3	4	4	4	4	4	4	4	4	4	4	4	4	4	4	4	4	4	4	4	4	4	4	4	4	4	4	4	4	4	4	4	4	4	4	4	4
3	2	4	3	4	4	4	4	3	3	3	3	4	3	4	4	4	4	4	4	4	4	4	4	4	4	4	4	4	4	4	4	4	4	4	4	4	4	4	4	4	4	4	4	4	4
3	2	4	2	4	4	4	4	3	2	3	3	4	3	4	4	4	4	4	4	4	4	3	3	4	4	4	4	4	4	4	4	4	4	4	4	4	4	4	4	4	4	4	4	4	4
3	2	1	3	4	4	4	3	3	3	3	2	3	3	3	3	3	3	3	3	4	3	3	3	4	4	4	4	4	4	4	4	4	4	4	4	4	4	4	4	4	4	4	4	4	4
3	2	4	2	4	3	3	3	3	3	3	4	4	3	4	3	4	3	3	4	4	4	4	3	3	4	4	4	4	4	4	4	4	4	4	4	4	4	4	4	4	4	4	4	4	4
3	2	3	1	4	4	3	3	4	4	3	3	3	4	3	3	4	3	3	3	4	3	3	3	3	4	4	4	4	4	4	4	4	4	4	4	4	4	4	4	4	4	4	4	4	4
3	2	3	2	4	3	3	3	4	3	3	2	3	3	3	3	3	3	3	3	4	3	3	3	3	4	4	4	4	4	4	4	4	4	4	4	4	4	4	4	4	4	4	4	4	4
3	2	3	3	3	3	3	3	3	3	3	3	3	3	3	3	3	3	3	4	3	3	3	3	3	4	4	4	4	4	4	4	4	4	4	4	4	4	4	4	4	4	4	4	4	4
3	2	2	4	4	3	3	3	3	3	3	3	3	3	3	3	3	3	3	3	3	3	3	3	3	4	4	4	4	4	4	4	4	4	4	4	4	4	4	4	4	4	4	4	4	4
3	2	3	3	3	3	3	3	3	3	3	3	3	3	3	3	3	3	3	3	3	3	3	3	3	4	4	4	4	4	4	4	4	4	4	4	4	4	4	4	4	4	4	4	4	4
3	2	3	3	3	3	3	3	3	3	3	3	3	3	3	3	3	3	3	3	3	3	3	3	3	4	4	4	4	4	4	4	4	4	4	4	4	4	4	4	4	4	4	4	4	4
2	2	3	3	3	3	3	3	3	3	3	3	3	3	3	3	3	3	3	3	3	3	3	3	3	4	4	4	4	4	4	4	4	4	4	4	4	4	4	4	4	4	4	4	4	4
3	2	3	3	3	3	3	2	2	3	3	3	3	3	3	3	3	3	3	3	3	3	3	3	3	4	4	4	4	4	4	4	4	4	4	4	4	4	4	4	4	4	4	4	4	4
3	2	3	2	3	3	2	3	3	3	3	3	3	3	3	3	2	3	3	3	3	3	3	3	3	4	4	4	4	4	4	4	4	4	4	4	4	4	4	4	4	4	4	4	4	4
3	2	3	2	2	3	3	2	3	3	3	3	3	3	3	3	2	3	3	3	3	3	3	3	3	4	4	4	4	4	4	4	4	4	4	4	4	4	4	4	4	4	4	4	4	4
3	2	3	1	4	2	1	2	2	3	4	2	1	2	4	3	1	2	3	3	3	3	3	3	3	4	4	4	4	4	4	4	4	4	4	4	4	4	4	4	4	4	4	4	4	4
3	2	3	3	4	3	3	4	3	2	2	4	4	3	3	3	3	3	3	2	3	3	3	3	3	4	4	4	4	4	4	4	4	4	4	4	4	4	4	4	4	4	4	4	4	4
3	2	3	3	3	3	3	2	3	3	3	3	3	2	3	3	3	3	3	2	3	3	3	3	3	4	4	4	4	4	4	4	4	4	4	4	4	4	4	4	4	4	4	4	4	4
3	2	3	2	3		3	2	3	2	3	3	3	3	2	3	3	3	2	2	3	3	3	3	3	4	4	4	4	4	4	4	4	4	4	4	4	4	4	4	4	4	4	4	4	4
3	2	3	2	2	2	2	3	4	2	3	3	4	2	3	2	3	2	2	3	2	3	3	3	3	4	4	4	4	4	4	4	4	4	4	4	4	4	4	4	4	4	4	4	4	4
3	2	3	2	3	3	3	2	3	2	2	3	3	2	2	2	3	3	2	2	3	2	3	3	3	4	4	4	4	4	4	4	4	4	4	4	4	4	4	4	4	4	4	4	4	4
3	2	2	2	3	2	3	2	3	3	4	3	3	3	3	3	3	3	3	3	3	3	3	2	3	4	4	4	4	4	4	4	4	4	4	4	4	4	4	4	4	4	4	4	4	4
3	2	3	2	3	2	3	3	3	1	3	3	3	3	3	3	3	3	3	3	3	3	3	2	3	4	4	4	4	4	4	4	4	4	4	4	4	4	4	4	4	4	4	4	4	4
3	2	3	1	3	3	3	2	2	2	2	3	3	3	3	3	3	3	2	3	3	3	3	2	3	4	4	4	4	4	4	4	4	4	4	4	4	4	4	4	4	4	4	4	4	4
3	2	3	3	3	3	3	3	3	2	3	2	3	3	3	3	2	3	2	3	3	3	3	2	3	4	4	4	4	4	4	4	4	4	4	4	4	4	4	4	4	4	4	4	4	4
3	2	3	2	3	3	2	3	4	3	3	3	3	3	3	3	3	2	2	3	3	3	3	2	3	4	4	4	4	4	4	4	4	4	4	4	4	4	4	4	4	4	4	4	4	4
3	2	3	1	3	2	2	2	2	2	3	3	3	3	2	3	3	3	2	2	3	3	3	2	3	4	4	4	4	4	4	4	4	4	4	4	4	4	4	4	4	4	4	4	4	4
3	2	3	2	3	3	3	3	3	2	3	2	3	3	3	3	3	3	2	3	3	2	3	2	3	4	4	4	4	4	4	4	4	4	4	4	4	4	4	4	4	4	4	4	4	4
3	2	3	2	3	3	3	3	2	3	3	3	2	3	3	3	3	3	2	3	3	2	3	2	3	4	4	4	4	4	4	4	4	4	4	4	4	4	4	4	4	4	4	4	4	4
3	2	3	2	3	3	2	3	3	3	3	3	3	3	3	2	3	3	2	3	3	2	3	2	3	4	4	4	4	4	4	4	4	4	4	4	4	4	4	4	4	4	4	4	4	4
3	2	3	2	3	2	3	3	3	2	3	2	2	3	3	2	3	2	2	3	3	2	3	2	3	4	4	4	4	4	4	4	4	4	4	4	4	4	4	4	4	4	4	4	4	4
3	2	3	1	3	2	2	2	2	2	3	3	3	3	2	2	3	4	2	3	3	3	2	2	3	4	4	4	4	4	4	4	4	4	4	4	4	4	4	4	4	4	4	4	4	4
2	2	3	3	3	3	3	3	3	2	2	2	3	2	2	2	3	2	2	2	3	2	2	2	2	3	4	4	4	4	4	4	4	4	4	4	4	4	4	4	4	4	4	4	4	4
3	1	3	2	3	2	2	2	2	2	2	2	3	2	2	3	3	3	2	2	3	2	2	2	2	2	4	4	4	4	4	4	4	4	4	4	4	4	4	4	4	4	4	4	4	4
3	1	3	2	3	3	2	2	3	3	2	3	3	3	2	3	3	3	2	3	3	3	3	3	3	4	3	4	4	4	4	4	4	4	4	4	4	4	4	4	4	4	4	4	4	4
3	1	3	2	3	3	2	2	2	3	3	2	2	3	3	3	3	3	2	3	2	2	3	2	3	4	3	4	4	4	4	4	4	4	4	4	4	4	4	4	4	4	4	4	4	4
3	2	4	2	4	4	4	4	4	4	3	3	4	4	4	3	3	3	3	3	4	4	4	4	4	4	4	4	4	3	4	4	4	4	4	4	4	4	4	4	4	4	4	4	4	4
3	2	3	2	4	4	4	2	4	4	2	3	4	3	3	3	4	3	3	3	4	4	3	3	3	4	4	4	4	3	4	4	4	4	4	4	4	4	4	4	4	4	4	4	4	4
3	2	3	3	3	3	3	3	3	3	3	3	3	3	3	3	3	3	3	3	3	3	3	3	3	4	4	4	4	3	4	4	4	4	4	4	4	4	4	4	4	4	4	4	4	4
3	2		2	3	3	2	2	3	2	3	3	3	3	3	2	3	3	3	3	3	3	3	3	2	3	4	4	4	3	4	4	4	4	4	4	4	4	4	4	4	4	4	4	4	4
3	2	3	1	2	2	3	3	2	2	2	3	4	2	2	3	2	3	3	3	3	3	3	3	3	3	3	4	4	3	4	4	4	4	4	4	4	4	4	4	4	4	4	4	4	4
3	2	3	2	3	3	3	3	3	3	2	3	3	3	2	3	3	3	3	3	3	3	3	3	3	4	4	4	4	4	3	4	4	4	4	4	4	4	4	4	4	4	4	4	4	4
3	2	3	2	3		3	3	3	3	3	3	3	3	3	2	3	3	2	3	3	3	3	3	2	4	4	4	4	4	3	4	4	4	4	4	4	4	4	4	4	4	4	4	4	4
3	2	3	2	3	3	2	3	3	2	2	3	3	2	2	3	3	2	2	2	2	2	2	2	3	3	4	4	3	4	3	4	4	4	4	4	4	4	4	4	4	4	4	4	4	4
3	2	3	2	3	3	3	3	3	3	4	2	3	3	3	2	3	3	3	3	3	3	3	3	3	5	4	4	4	4	4	3	4	4	4	4	4	4	4	4	4	4	4	4	4	4
3	2	3	1	3	2	2	2	3	3	3	3	4	3	4	3	3	3	3	3	3	3	3	3	3	3	4	4	3	4	4	3	4	4	4	4	4	4	4	4	4	4	4	4	4	4
3	2	3	1	3	2	2	2	3	3	3	3	4	3	4	3	3	3	3	3	3	3	3	3	3	3	4	4	3	4	4	3	4	4	4	4	4	4	4	4	4	4	4	4	4	4
3	2	3	2	3	3	3	2	3	2	4	3	3	2	3	3	3	2	2	3	4	3	3	2	3	3	4	4	3	4	4	3	4	4	4	4	4	4	4	4	4	4	4	4	4	4
3	2	3	2	3	2	2	3	3	2	3	2	3	3	2	3	3	3	2	3	3	2	2	2	2	4	4	3	3	4	4	3	4	4	4	4	4	4	4	4	4	4	4	4	4	4
3	1	3	2	3	3	3	3	3	3	3	3	3	3	3	3	3	2	2	2	3	2	3	3	3	2	4	4	3	4	4	4	3	4	4	4	4	4	4	4	4	4	4	4	4	4
3	2	3	2	4	2	3	2	2	3	2	3	4	3	3	3	4	3	3	3	4	3	3	3	2	4	4	4	4	4	4	4	4	3	4	4	4	4	4	4	4	4	4	4	4	4
3	2	2	1	2	2	2	3	2	2	3	3	3	2	2	2	2	3	2	2	2	3	3	2	2	4	4	4	4	4	4	3	3	3	4	4	4	4	4	4	4	4	4	4	4	4
3	2	3	2	3	3	3	2	3	3	3	3	3	3	3	3	3	3	3	2	3	3	3	3	3	3	3	3	3	4	3	3	3	3	4	4	4	4	4	4	4	4	4	4	4	4
3	2	3	3	3	3	4	3	3	3	3	3	4	3	3	3	4	3	2	3	4	3	3	3	3	4	4	4	4	4	4	4	4	4	3	4	4	4	4	4	4	4	4	4	4	4
3	2	3	2	3	3	3	2	2	2	2	3	3	2	2	3	3	3	2	2	3	2	2	3	3	4	4	4	4	4	4	4	4	4	3	4	4	4	4	4	4	4	4	4	4	4
3	2	2	2	3	3	3	3	3	2	2	2	3	3	2	3	3	3	3	2	3	3	3	2	3	3	3	4	4	3	4	4	4	4	3	4	4	4	4	4	4	4	4	4	4	4
3	2	2	2	4	3	3	2	3	2	3	3	3	3	3	3	3	3	2	2	3	3	3	2	3	3	4	5	4	4	4	3	4	4	3	4	4	4	4	4	4	4	4	4	4	4
3	2	2	2	3	3	3	2	3	2	2	3	3	3	3	2	3	3	3	2	3	2	2	3	2	4	4	4	4	4	4	3	3	4	3	4	4	4	4	4	4	4	4	4	4	4
3	2	3	2	3	3	2	2	4	3		2	3	2	2	3	3	3	3	2	4	3	4	2	3	4	3	5	4	5	5	5	3	3	4	4	5	5	3	4	4	2	5	4	5	5
3	2	2	2	3	3	3	2	2	2	2	3	3	2	2	2	3	2	2	2	3	2	3	2	2	4	4	4	4	3	3	4	3	4	3	3	4	3	1	3	3	4	4	4	3	4
2	1	3	1	2	2	2	2	3	2	3	2	3	3	3	3	2	2	2	3	2	3	3	2	2	2	2	4	2	4	4	2	2	4	3	4	4	3	4	2	3	4	4	4	3	4
3	1	3	2	3		3	3	3	3		2	3	2	2	3	3	3	2	2	3	2	3	2	2	2	2	2	2	2	4	2	2	2	2	2	2	2	4	2	3	4	4	4	3	4
2	1	2	2	2	2	3	2	2	2	3	3	3	2	2	2	3	2	2	3	3	2	3	2	3	2	4	4	4	3	4	4	2	4	3	2	4	3	3	4	2	4	4	4	3	4
3	1	3	2	3	3	2	2	2	2	2	2	3	2	3	2	3	2	2	2	3	2	3	2	2	3	3	3	3	2	2	2	2	4	3	4	4	4	4	2	2	4	4	4	3	4
2	1	4	2	3	2	3	3	3	2	4	4	3	2	3	3	2	3	1	3	3	2	3	2	3	4	3	4	3	4	4	3	3	4	4	3	4	4	4	2	2	4	4	4	3	4
2	1	3	2	3	3	3	3	2	2	3	2	3	3	2	3	3	3	2	3	3	2	2	3	3	4	5	3	4	5	3	3	3	4	4	3	4	4	3	4	2	3	4	4	3	4
2	2	3	3	3	3	3	4	4	3	3	3	3	4	4	3	3	2	2	3	3	3	2	2	3	3	4	4	4	4	4	3	3	4	4	4	4	4	3	3	2	3	4	4	3	4
2	1	4	2	3	3	2	2	3	2	3	3	2	3	3	3	2	3	2	3	3	2	3	2	3	3	3	4	4	4	3	4	2	4	4	4	4	3	4	2	2	3	4	4	3	4
3	1	3	1	3	3	2	3	3	2	3	2	3	2	3	3	3	2	2	2	3	2	3	2	2	2	2	2	2	2	2	2	2	4	3	3	2	3	2	3	2	2	4	4	3	4
2	2	2	2	4	2	3	4	2	1	3	2	4	1	3	2	4	3	1	3	4	2	4	2	1	2	1	3	2	4	1	2	2	5	3	4	3	4	4	2	2	5	3	4	3	4
2	2	3	3	3	3	2	2	3	4	3	2	3	2	3	3	3	2	3	3	3	2	2	3	3	3	4	4	3	4	3	3	4	4	3	4	3	4	4	4	4	4	3	4	3	4
3	1	2	1	3	3	3	2	2	2	3	2	3	3	2	2	3	2	2	2	2	2	3	1	2	4	3	4	3	3	4	2	3	4	4	3	2	4	4	4	4	4	3	4	3	4
3	1	3	2	4	3	3	4	4	2	3	3	3	3	3	3	3	3	2	3	3	3	3	3	3	3	4	4	3	4	3	4	3	4	4	4	3	3	4	4	4	4	3	4	3	4
3	1	3	2	3	2	3	2	2	2	2	2	2	3	3	2	3	2	2	2	3	2	3	3	2	3	4	4	4	4	3	3	3	4	3	3	4	3	3	3	4	4	3	4	3	4
2	1	3	3	3	2	1	4	2	3	4	4	4	3	4	4	3	3	3	4	4	3	4	3	3	2	2	2	4	4	4	4	3	4	3	4	4	3	2	3	4	4	3	4	3	4
2	2	2	2	4	2	3	2	2	2	2	2	3	2	2	2	4	2	2	2	4	2	2	2	2	5	5	4	3	4	2	3	4	5	4	4	4	4	4	4	3	4	3	4	3	4
2	2	4	2	4	3	3	2	2	2	2	2	3	2	2	3	3	3	2	2	4	3	2	2	2	3	3	4	4	4	3	4	4	4	3	4	4	4	4	4	3	4	3	4	3	4
3	1	1	4	4	3	3	4	3	4	3	4	3	4	4	2	3	4	3	2	4	3	4	3	4	4	3	4	3	5	3	5	4	3	4	3	4	4	2	4	3	4	3	4	3	4
3	1	1	4	3	4	3	3	4	3	2	3	2	4	3	2	4	3	3	4	3	4	3	4	3	3	3	4	3	5	3	5	3	5	4	5	4	5	3	3	3	4	3	4	3	4
2	1	2	2	3	3	2	3	2	2	3	3	3	3	2	3	3	2	2	2	3	3	3	3	2	3	3	3	3	4	3	3	4	5	3	3	4	4	3	3	3	4	3	4	3	4
3	2	3	2	4	3	3	3	3	2	2	3	2	3	2	3	3	2	2	2	3	3	3	3	2	3	3	5	2	3	3	1	2	5	3	1	3	3	3	3	3	4	3	4	3	4
2	2	2	1	3	3	3	3	2	1	2	1	3	1	3	2	4	2	1	1	4	2	2	3	1	3	4	4	5	4	4	4	4	3	3	4	4	3	4	4	2	4	3	4	3	4
3	1	3	2	2	3	1	3	3	1	3	3	2	3	3	3	2	3	1	3	2	3	3	1	3	4	5	4	3	4	4	2	4	4	3	5	4	4	3	3	2	4	3	4	3	4
3	1	3	2	3	3	3	3	2	3	2	2	3	3	2	2	3		2	2	3	2	3	2	2	4	4	4	4	4	3	4	3	4	3	3	4	4	4	4	4	3	3	4	3	4
3	1	3	3	3	2	2	3	3	2	2	2	3	3	3	3	3	3	3	3	3	2	3	2	3	3	3	4	4	3	4	3	4	4	4	3	3	4	4	4	4	3	3	4	3	4
2	1	3	1	3	3	3	1	1	1	3	3	2	2	3	2	3	3	3	3	3	3	3	2	3	3	3	4	4	3	3	3	3	4	3	3	4	3	4	4	4	3	3	4	3	4
2	1	1	1	2	3	2	2	2	2	2	2	2	2	2	1		3	1	2	2	2	2	1	2	3	3	4	4	3	3	3	3	3	3	3	3	3	4	4	4	3	3	4	3	4
2	1	3	2	4	3	3	3	4	2	3	3	3	3	3	3	3	3	3	3	3	3	3	2	2	2	4	5	4	4	4	4	3	4	4	4	3	4	4	3	4	3	3	4	3	4
3	2	2	2	3	2	2	2	2	3	2	2	2	3	2	2	2	3	2	3	2	2	2	2	2	3	3	3	3	3	3	2	2	3	3	3	2	2	3	3	4	3	3	4	3	4
3	2	2	2	3	2	2	2	3	3	2	2	3	3	2	2	4	2	2	2	3	3	3	2	3	4	3	4	4	4	4	3	3	4	3	4	4	4	4	4	3	3	3	4	3	4
2	2	3	2	3	2	2	2	2	2	3	2	2	2	2	2	3	2	2	3	2	2	2	2	2	3	3	4	3	4	4	3	3	4	3	3	4	4	3	3	3	3	3	4	3	4
2	1	3	2	3	2	3	2	3	2	3	3	3	2	3	3	3	3	2	3	3	3	2	2	3	3	3	4	2	3	2	4	3	3	3	4	3	2	4	3	2	3	3	4	3	4
3	1	4	2	2	2	2	3	2	2	2	3	1	2	3	3	3	2	2	2	2	2	2	2	3	3	2	3	3	4	3	3	4	3	4	3	3	3	3	3	2	3	3	4	3	4
3	2	3	3	3	2	2	2	3	3	4	3	3	2	3	3	3	3	2		3	3	3	2	3	4	4	4	4	4	4	4	3	4	4	3	3	4	4	4	4	4	4	4	4	4
2	2	3	2	3	2	3	2	2	3	2	3	3	2	3	3	3	2	3	3	3	3	3	3	3	3	3	3	3	4	2	4	4	3	3	3	4	3	4	4	4	4	4	4	4	4
3	2	2	2	2	2	2	3	2	2	2	2	2	3	3	3	2	2	2	3	3	3	3	3	2	3	4	4	4	3	3	3	3	4	3	4	3	3	4	4	4	4	4	4	4	4
3	1	1	1	1	1	1	1	1	1	1	1	1	1	1	1	3	3	3	3	3	3	3	3	3	2	2	4	4	4	2		2	2	2	2	2	2	4	4	4	4	4	4	4	4
3	2	1	1	1	4	3	3	3	2	2	2	2	2	3	2	3	3	3	3	3	3	3	2	2	1	1	4	4	4	4	4	3	4	4	3	4	4	4	2	4	4	4	4	4	4
3	1	3	2	3	3	3	3	3	3	3	3	3	3	3	3	3	3	3	3	3	3	3	3	3	4	4	4	4	4	4	4	4	4	4	4	4	4	4	4	3	4	4	4	4	4
2	2	3	2	3	3	3	3	3	2	2	2	3	3	3	3	3	2	3	2	3	3	3	3	2	4	4	4	4	4	4	3	4	4	4	4	4	4	4	4	3	4	4	4	4	4
2	2	3	2	3	3	2	3	2	2	3	3	3	4	4	3	4	3	3	3	4	3	3	2	3	4	3	4	4	3	3	2	3	5	3	4	3		3	4	3	4	4	4	4	4
2	2	2	1	3	3	2	2	2	2	2	3	3	3	3	3	2	3	2	3	3	2	3	2	3	3	3	2	3	4	4	2	2	3	4	3	4	4	3	4	3	4	4	4	4	4
2	2	3	1	4	2	2	2	1	1	2	2	2	2	3	2	3	2	2	3	3	3	3	2	2	2	3	2	4	4	4	4	4	4	3	3	3	4	3	4	3	4	4	4	4	4
3	1	3	1	3	2	3	2	2	2	2	3	3	2	3	3	3	2	2	2	3	2	3	2	2	4	4	4	3	5	2	3	4	4	3	4	5	4	4	3	3	4	4	4	4	4
3	1	2	3	4	2	3	3	2	2	2	2	3	3	2	2	3	2	2	2	3	2	2	2	3	3	3	4	3	3	3	3	3	4	4	3	4	4	4	3	3	4	4	4	4	4
2	1	2	3	3	3	3	3	3	2	2	2	2	3	3	3	3	3	2	3	3	3	3	2	3	2	3	4	2	4	4	1	4	4	3	4	3	4	4	3	3	4	4	4	4	4
3	2	3	2	3	3	2	2	3	2	3	3	3	3	3	3	3	2	2	3	3	3	2	2	3	4	3	4	4	4	3	4	3	4	4	3	4	3	4	3	3	4	4	4	4	4
2	2	3	2	3	3	3	2	2	2	2	2	3	3	3	2	2	3	2	3	3	2	3	2	2	4	4	4	4	4	4	4	4	4	4	4	4	4	3	3	3	4	4	4	4	4
2	2	3	3	3	2	3	2	2	2	3	2	3	2	3	3	4	3	2	3	4	2	4	2	2	3	3	4	4	4	4	3	2	5	3	2	4	4	4	2	3	4	4	4	4	4
2	2	3	3	3	3	2	3	2	3	3	3	3	3	3	3	4	3	4	4	3	3	3	2		3	1	3	3	4	3	3	3	4	1	1	4	3	3	2	3	4	4	4	4	4
3	2	3	3	3	3	3	3	3	3	3	2	3	3	3	3	3	3	3	3	3	3	3	3	3	4	4	4	4	4	4	4	4	4	4	4	4	4	4	4	5	3	4	4	4	4
3	2	3	2	3	4	3	3	4	3	4	4	4	3	3	3	4	2	2	3	4	3	3	4	4	5	5	4	4	5	5	4	4	4	4	4	5	5	5	4	4	3	4	4	4	4
3	2	3	2	4	3	3	3	3	2	2	2	3	3	3	3	4	3	2	2	3	2	3	2	3	4	4	4	4	3	4	4	3	5	4	3	5	5	4	4	4	3	4	4	4	4
2	2	3	2	4	3	3	3	2	3	3	2	3	3	3	2	3	2	3	3	3	2	3	2	2	4	4	4	4	4	3	4	4	4	4	4	4	4	4	4	4	3	4	4	4	4
3	1	2	2	3	3	3	2	2	2	2	2	3	2	2	2	3	3	3	3	3	3	3	2	2	4	4	4	4	3	4	4	3	4	3	4	4	4	4	4	4	3	4	4	4	4
3	2	3	2	3	3	3	3	3	2	3	3	3	3	2	3	2	3	2	3	3	3	3	2	3	4	4	4	4	4	4	4	4	3	3	4	4	4	4	4	4	3	4	4	4	4
3	2	3	2	3	3	3	3	3	3	2	3	2	2	3	3	3	3	2	2	3	2	3	3	3	4	4	4	4	4	4	4	4	4	4	3	4	4	4	4	4	3	4	4	4	4
3	1	3	2	3	2	3	3	2	2	2	3	3	3	3	3	3	2	3	2	3	3	3	3	3	4	4	4	4	4	4	3	4	4	3	4	4	4	4	3	4	3	4	4	4	4
3	2	2	2	3	2	3	3	3	2	2	2	2	2	2	1	1	2	1	1	3	2	3	2	1	4	3	3	4	4	4	4	4	4	4	4	4	4	3	4	3	3	4	4	4	4
3	2	3	4	4	3	3	3	2	4	2	4	4	3	3	3	4	4	3	4	4	3	2	4	2	4	3	4	4	4	3	4	4	4	3	4	4	4	3	4	3	3	4	4	4	4
3	1	3	2	3			2	4	3	3	3	3	3	2	3	4	3	2	2	4	2	2	4	3	4	4	4	4	4	4	4	3	4	3	3	4	4	4	3	3	3	4	4	4	4
3	2	3	2	3	3	2	3	3	3	3	3	3	3	3	3	3	3	3	3	3	3	3	2	2	3	4	4	4	4	4	4	4	4	4	4	4	4	4	4	4	4	3	4	4	4
3	2	3	3	3	3	3	3	3	3	3	2	3	3	3	3	4	3	3	3	4	3	3	2	3	4	4	4	5	3	3	4	3	4	3	4	4	4	4	4	4	4	3	4	4	4
3	2	3	2	3	3	2	3	3	2	3	2	2	3	3	3	3	2	2	3	3	3	3	3	3	3	3	4	4	4	4	4	4	4	3	3	4	4	3	4	4	4	3	4	4	4
3	2	3	3	3	3	4	3	1	3	3	1	3	3	4	3	3	4	3	2	3	3	3	2	2	3	4	4	3	4	4	3	4	4	3	3	4	4	3	4	4	4	3	4	4	4
3	1	3	2	3	2	3	3	3	2	2	2	3	2	3	3	3	2	2	2	3	2	3	2	2	4	4	4	4	4	4	3	3	4	4	4	4	4	3	3	3	4	3	4	4	4
3	1	2	1	3	3	3	2	2	1	2	2	3	2	3	2	3	2	2	2	3		3	2	2	4	3	4	4	3	3	4	3	3	3	3	4	3	3	3	3	4	3	4	4	4
3	1	3	2	3	4	2		3	2	1	2	3	2	3	1	3	2	2	3	3	1	3	2	3	3	2	3	1	3	4	2	4	3	2	4	3	2	1	2	2	4	3	4	4	4
3	1	3	2	3	3	1	2	2	2	2	2	2	3	2	2	3	2	2	2	3	3	2	2	2	3	3	4	3	5	4	3	3	4	4	3	4	3	4	3	3	4	5	3	4	4
2	1	3	2	4	1	3	2	1	2	2	3	3	2	3	3	3	3	3	2	3	3	3	4	2	4	5	4	4	5	4	4	3	5	5	4	5	5	5	5	5	5	4	3	4	4
3	2	1	1	4	4	1	1	4	1	4	1	1	4	4	4	4	1	1	1	4	1	4	1	1	3	3	3	3	4	4	4	2	3	1	3	5	3	4	4	3	5	4	3	4	4
3	1	3	2	3	3	3	2	2	3	3	2	3	3	3	3	3	3	3	3	3	3	3	3	3	3	4	4	3	4	4	4	4	4	4	4	4	4	4	4	4	4	4	3	4	4
3	1	3	1	3	3	3	2	3	2	3	3	3	3	2	3	3	3	2	3	3	2	3	2	3	2	3	4	4	4	4	3	3	4	4	4	4	4	4	4	4	4	4	3	4	4
3	2	3	2	4	3	3	2	2	2	2	3	3	2	2	2	3	2	2	2	4	2	3	2	2	4	3	3	3	3	4	4	4	3	3	4	4	3	4	4	4	4	4	3	4	4
3	1	3	1	2	3	1	3	2	1	3	3	3	3	3	2	3	2	3	3	3	2	3	3	2	3	5	4	4	4	3	4	3	3	3	4	4	4	4	4	3	4	4	3	4	4
3	2	3	3	2	4	2	2	3	2	3	2	3	3	3	2		3	2	3	3	3	3	2	3	3	4	4	4	3	4	4	3	3	4	3	4	4	4	3	3	4	4	3	4	4
3	2	3	2	3	2	3	2	3	2	3	3	3	3	2	3	3	3	2	3	3	2	3	2	3	3	3	4	3	4	3	3	3	4	3	3	4	4	4	3	3	4	4	3	4	4
3	2	3	2	3	3	4	4	3	2	2	3	3	2	3	3	4	3	2	3	3	2	3	2	3	4	4	4	3	4	4	4	3	3	3	3	4	4	4	3	3	4	4	3	4	4
3	2	3	2	3	1	3	3	2	1	2	3	4	2	3	2	3	3	2	3	3	2	3	2	3	4	3	4	3	3	4	3	3	4	4	4	4	3	4	3	3	4	4	3	4	4
3	2	3	2	3	3	2	2	2	2	2	2	3	3	3	3	3	2	2	3	3	3	2	2	2	3	2	4	4	3	4	4	3	4	3	4	4	3	4	3	3	4	4	3	4	4
	1	3	2	3	3	2	2	2	2	3	3	3	3	2	3	2	3	2	2	3	3	3	3	3	3	3	4	4	3	3	3	4	3	2	1	4	3	4	3	2	4	4	3	4	4
3	1	1	2	2	2	3	3	3	3	3	3	3	4	4	3	3	4	4	3	4	3	4	3	4	1	1	1	2	2	3	2	1	2	4	2	1	3	1	5	5	3	4	3	4	4
3	1	4	1	3	3	3	3	3	3	3	2	3	3	3	2	4	3	2	3	4	3	3	2	2	4	4	4	4	4	4	4	4	4	4	4	4	4	4	4	4	3	4	3	4	4
3	1	3	2	3	3	3	3	2	2	3	3	3	2	3	3	3	3	2	2	4	2	3	2	2	3	4	4	4	4	4	4	4	4	4	4	4	4	4	4	4	3	4	3	4	4
3	2	3	2	3	3	3	3	3	3	3	3	3	3	3	3	2	2	3	2	3		3	3	3	2	2	3	3	3		3	4	3	3	3	3	2	2	3	3	3	4	3	4	4
3	2	2	2	4	2	3	2	2	1	2	1	3	2	2	2	3	2	2	2	3	2	2	2	2	2	4	3	4	3	3	4	2	4	3	4	3	3	4	3	2	3	4	3	4	4
2	2	3	1	4	3	2	2	2	1	2	2	3	2	2	1	2	2	1	2	3	2	3	2	1	3	4	4	2	2	3	2	3	4	3	3	3	2	3	2	2	2	4	3	4	4
2	2	2	1	3	4	4	2	3	1	2	3	4	4	2	2	4	2	2	2	4	3	2	2	2	4	4	4	4	4	5	4	2	4	3	4	4	3	5	4	4	5	3	3	4	4
3	1	3	2	3	3	2	3	3	2	3	3	3	3	3	3	3	3	2	3	2	3	3	2	3	3	3	4	4	4	4	4	4	4	3	4	4	4	4	4	4	4	3	3	4	4
3	1	3	1	3	3	3	3	3	1	3	2	3	3	3	2	3	3	2	3	4	2	3	1	3	4	4	4	4	4	4	4	4	3	3	4	4	4	4	4	4	4	3	3	4	4
3	1	3	2	3	2	2	2	2	2	3	2	2	2	3	2	3	2	2	3	3	3	2	2	2		2	4	3	3	4	4	3	4	4	4	4	3	4	4	4	4	3	3	4	4
3	1	3	1	3	3	3	2	3	1	2	2	2	2	2	2	3	3	1	4	3	1	3	1	1	1	4	4	4	3	4	2	1	5	4	3	4	3	4	4	4	4	3	3	4	4
2	1	2	1	2	2	2	2	1	1	3	2	3	2	2	2	4	2	1	2	1	3	2	2	2	3	3	4	4	4	2	3	2	4	2	2	3	2	3	4	4	4	3	3	4	4
	2	2	2	3	2	2	3	2	2	3	2	3	3	3	2	3	2	2	2	3	2	2	2	2	3	3	4	4	4	3	3	4	4	3	3	4	3	3	4	3	4	3	3	4	4
5	2	3	2	2	3	2	2	2	2	2	2	2	2	2	2	3	3	2	2	2	3	3	3	3	3	3	4	3	4	3	3	3	3	3	4	4	3	4	3	3	4	3	3	4	4
3	2	3	2	3	3	2	2	3	3	2	3	3	3	3	2	3	2	2	2	3	3	3	2	3	3	2	3	2	4	4	4	3	4	3	3	4	4	4	3	2	3	3	3	4	4
3	2	3	2	4	3	3	3	3	2	3	2	3	3	3	2	4	2	2	3	4	3	3	2	2	3	3	4	3	4	3	4	2	5	2	3	3	3	3	3	2	3	3	3	4	4
3	2	2	3	4	3	2	2	2	2	3	3	3	2	3	1	2	4	3	2	3	3	3	2	2		2	3	4	4	4	3	2	2	2	2	4	4	2	2	2	3	3	3	4	4
3	2	3	2	3	3	3	2	3	2	3	3	3	3	2	2	3	3	2	3	3	2	3	2	2	3	3	4	4	4	4	3	3	4	4	3	5	4	4	4	4	2	3	3	4	4
3	2	3	2	4	3	4	3	3	3	3	2	3	2	3	3	3	3	2	3	3	3	3	3	4	4	4	4	2	5	3	4	3	4	3	2	4	3	3	2	4	2	3	3	4	4
3	2	2	1	3	1	2	1	1	1	2	1	1	1	2	2	1	1	2	1	3	2	1	1	1	1	4	4	4	3	4	4	4	4	2	4	4	4	4	4	4	4	2	3	4	4
3	2	2	1	3	2	3	2	1	1	3	2	3	2	2	2	4	2	1	2	1	3	2	2	2	3	3	4	4	4	2	3	2	4	2	2	2	2	3	4	4	4	2	3	4	4
3	2	2	1	2	2	2	2	3	2	3	2	2	2	2	2	3	2	1	2	3	1	3	1	2	1	3	4	4	5	2	2	3	3	2	3	4	2	3	3	3	3	2	3	4	4
3	2	2	2	3	2	3	3	3	2	3	2	2	3	3	2	4	2	2	3	4	3	3	2	3	2	2	3	1	4	3	1	2	4	3	2	4	3	5	1	3	5	4	2	4	4
3	1	2	1	3	1	1	2	3	1	3	2	2	1	2	3	4	2	1	2	4	2	3	2	3	2	2	3	3	4	3	4	3	5	4	4	4	3	4	4	4	2	4	2	4	4
3	1	3	1	4	3	3	3	3	2	3	2	3	3	3	2	4	3	1	3	4	3	2	1	2	3	4	4	2	3	3	2	3	5	3	2	3	3	3	2	4	4	3	2	4	4
3	1	3	1	3	3	2	3	4	2	3	2	2	3	3	2	3	2	2	2	3	2	3	2	1	1	4	3	2	3	4	1	2	4	2	3	4	3	3	1	4	4	3	2	4	4
2	1	3	3	4	2	3	2	3	2	2	2	4	1	2	2	4	2	2	2	4	1	2	2	3	4	4	4	4	3	3	2	2	5	4	3	1	2	3	4	3	4	3	2	4	4
2	1	3	2	3	3	4	3	2	2	3	2	3	3	3	3	3	3	2	3	4	3	3	2	2	2	3	4	5	5	3	2	1	5	2	2	4	4	3	2	3	4	3	2	4	4
3	2	3	2	3	3	2	2	2	3	3	2	2	2	2	2	3	2	2	2	3	3	3	2	2	3	2	2	3	1	3	4	2	4	4	3	2	3	4	2	2	2	2	2	4	4
3	2	3	1	4	3	2	1	2	3	2	3	3	2	2	2	4		2	2	3	3	2	3	3	2	3	4	5	3	4	3	1	2	2	1	5	2	4	3	2	4	5	1	4	4
3	2	3	2	3	3	2	3	3	2	3	3	3	3	2	2	3	3	3	2	3	3	2	2	3	4	4	4	4	4	4	4	4	4	4	4	4	4	3	3	4	4	4		3	4
2	1	3	1	3	2	3	2	2	2	3	3	2	3	3	3	3	2	2	2	3	3	2	2	2	3	3	4	3	5	4	2	2	4	3	3	4	4	3	3	4	3	5	4	3	4
3	2	3	1	3	3	2	2	3	2	2	2	2	2	3	2	3	2	1	2	3	2	3	1	2	2	4	4	3	5	2	4	3	3	2	4	5	4	4	4	2	5	4	4	3	4
3	2	3	2	3	3	2	2	3	2	2	2	3	3	3	2	3	3	3	2	3	3	3	2	2	3	2	4	3	4	4	4	4	4	3	3	4	3	4	3	4	4	4	4	3	4
3	2	3	3	3	2	2	2	4	3	3	3	2	2	2	3	3	3	3	3	3	2	2	3	3	3	4	4	3	4	3	3	3	4	4	3	3	3	4	3	4	4	4	4	3	4
3	1	4	2	4	3	3	3	3	3	3	3	3	2	2	2	4	3	2	3	3	2	2	3	2	4	4	4	3	4	4	3	2	4	3	3	3	4	4	4	3	4	4	4	3	4
2	2	3	2	3	3	2	3	4	2	3	2	2	3	3	1	3	3	1	3	3	2	2	1	2	4	3	4	3	5	4	4	4	3	3	4	4	4	4	3	3	4	4	4	3	4
3	1	3	2	3	3	3	2	3	2	3	3	3	3	2	3	2	2	2	2	2	2	3	2	3	3	3	4	3	5	4	4	3	4	4	3	4	4	3	3	3	4	4	4	3	4
3	1	3	2	4	4	2	3	3	3	3	3	3	3	3	3	4	3	1	3		3	4	3	3	4	3		4	5	4	4	1	3	4	3	3	3	4	4	4	4	4	4	4	4
3	2	3	3	3	2	2	2	2	3	2	3	3	2	3	3	3	2	3	2	3	3	3	3	2	2	3	4	4	4	4	4	4	4	2	3	3	4	4	4	4	4	4	4	4	4
3	2	3	2	3	2	3	2	2	2	2	3	3	2	2	3	2	2	2	3	3	3	3	2	3	3	4	4	4	4	4	4	3	3	4	3	4	3	3	4	3	2	3	4	3	4
3	1	2	2	2	3	3	2	3	2	2	3	3	3	2	2	3	2	2	3	3	3	3	2	2	4	4	3	4	4	4	4	3	4	4	3	4	3	4	4	4	4	4	4	4	4
3	2	3	2	3	3	3	3	3	2	3	3	3	3	3	3	3	2	2	3	3	2	3	2	2	2	3	4	4	4	4	4	3	3	3	3	4	3	4	4	4	4	4	4	4	4
2	2	3	1	3	4	2	2	3	3	3	2	2	3	3	2	3	3	2	3	3	2	3	2	2	4	4	4	4	3	3	3	3	4	3	3	4	3	4	3	2	2	3	4	3	4
3	2	3	2	3	2	3	2	2	2	2	1	2	2	2	3	3	3	2	3	3	3	2	2	2	4	5	4	5	4	4	4	3	5	3	4	4	4	4	5	3	3	3	3	5	5
3	2	3	4	4	2	4	3	3	4	3	3	4	3	2	3	4	2	3	2	4	3	3	3	3	4	5	3	4	5	5	5	4	5	3	5	4	5	4	5	4	5	4	5	4	5
3	2	3	2		3	3	3	3	2	3	3	2	3	3	3	3	3	3	3	4	3	3	2	3	4	4	4	4	4	4	4	4	4	5	4	5	4	4	4	4	5	4	5	4	5
3	2	4	2	4	3	3	3	4	1	4	3	2	3	4	3	4	3	2	3	4	2	4	2	2	3	4	5	3	5	5		4	5	4	3	5	5	4	4	3	4	4	5	4	5
3	2	2	2	3	3	2	3	2	2	2	2	2	2	2	2	3	3	2	2	2	2	3	2	2	2	2	3	4	4	3	4	3	4	3	3	4	3	3	3	3	4	4	5	4	5
3	2	3	2	3	3	3	3	3	2	3	3	3	3	3	3	4	3	3	3	3	4	3	3	3	4	4	4	4	5	4	4	5	4	4	4	4	4	5	5	4	5	4	4	4	5
3	2	2	1	3	3	2	1	3	2	3	2	2	3	1	2	3	2	2	3	3	3	3	2	2	4	3	4	3	4	4	4	3	5	4	3	4	4	4	4	4	5	4	4	4	5
3	2	3	3	4	3	2	4	3	3	3	2	3	2	3	3	4	3	3	3	4	3	4	2	3	4	3	4	3	3	4	4	4	5	5	3	3	3	4	3	3	4	4	4	4	5
3	2	1	1	2	3	1	2	2	1	1	2	3	3	2	1	4	3	1	3	4	2	2	1	2	5	4	5	5	4	5	4	1	4	1	4	4	5	3	3	4	3	4	4	4	5
3	2	3	1	3	3	2	3	2	2	3	2	2	3	3	2	3	3	3	2	2	3	3	3	2	4	3	4	2	3	4	3	4	4	4	4	4	4	5	4	2	3	4	4	4	5
3	2	3	1	3	2	2	2	2	2	2	2	2	2	2	3	3	2	2	2	3	2	3	2	2	2	2	5	4	3	4	2	2	4	3	4	5	3	4	5	3	5	4	3	4	5
3	2	3		2	3	2	3	4	1	4	2	4	3	4	3	4	4	4	3	3	4	3	4	3	2	3		3	3	4	3	4	4	4	5	5	4		4	4	3	4	3	4	5
3	2	3	2	3	3	4	2	3	2	3	2	3	3	3	3	3	3	2	3	4	3	3	2	3	3	4	5	4	3	3	3	2	3	2	3	4	4	4	3	3	3	4	3	4	5
3	2	2	1	2	3	2	2	2	2	1	1	2	1	1	2	3	2	2	1	3	2	2	2	2	2	3	4	2	2	2	2	2	5	1	3	2	2	3	3	2	3	2	3	4	5
3	2	2	1	3	3	2	2	2	1	2	4	3	2	2	2	3	1	2	2	3	2	1	1	2	2	2	3		5	5	3	2	4	2	5	4	5	5	3	4	5	4	4	3	5
3	2	4	2	4	3	2	3	3	2	3	2	3	3	3	2	3	3	2	3	3	2	3	1	2	2	4	4	2	4	4	3	2	5	3	4	4	3	4	3	3	4	2	4	3	5
3	2	3	2	3	1	3	2	3	2	3	1	3	1	2	3	4	3	3	2	3	2	2	2	2	3	4	4	4	3	4	3	5	3	4	4	5	4	4	4	2	5	5	3	3	5
3	1	3	2	3	3	3	3	3	3	3	4	4	4	3	3	3	4	3	4	3	3	3	3	3	4	4	4	4	5	4	5	4	5	5	5	4	4	4	4	4	4	4	5	5	4
3	2	3	1	2	3	2	2	2	2	3	2	1	3	3	2	3	2	2	2	3	3	2	2	2	4	3	3	4	4	3	3	3	4	3	3	4	4	4	4	4	4	4	4	5	4
4	2	3	3	3	4	3	3	3	3	3	3	2	3	2	1	3	2	4	3	3	2	3	4	2	4	3	4	4	4	3	5	4	4	3	4	4	4	3	4	2	4	4	3	5	4
3	2	3	2	3	2	3	2	3	2	1	1	2	2	2	2	3	3	2	2	4	3	3	3	1	2	3	3	4	4	3	4	2	4	1	4	4	4	4	3	3	4	3	3	5	4
3	1	3	2	4	3	3	2	2	2	2	3	3	2	2	2	3	3	3	2	4	3	2	2	2	4	4	4	5	4	5	4	4	4	4	5	4	4	5	4	5	5	4	5	4	4
3	1	4	4	4	4	4	4	4	3	3	4	3	4	3	4	3	4	3	4	4	4	3	3	4	3		4	5	4	5	3	5	4	4	4	5	4	3	4	5	4	4	5	4	4
3	1	3	2	4	2	3	3	3	2	3	3	4	3	4	3	4	3	2	3	4	2	4	2	3	3	4	3	4	5	4	4	4	4	3	3	4	4	4	3	3	4	4	5	4	4
3	2	3	2	3	3	3	3	2	2	2	2	3	2	2	3	3	3	3	3	3	3	3	2	3	3	3	4	3	4	4	2	1	3	4	3	4	4	4	2	3	4	4	5	4	4
3	2	3	2	3	3	3	3	3	2	2	3	3	3	3	3	3	3	2	3	3	2	3	2	3	4	4	4	4	4	4	4	4	5	4	4	5	4	4	4	4	4	4	4	4	4
3	2	2	1	3	1	1	2	2	2	2	3	3	3	2	3	3	2	2	3	3	3	2	2	3	3	3	4	3	4	4	3	4	3	3	4	5	4	4	4	4	4	4	4	4	4
3	2	3	1	3	4	2	2	3	3	2	3	2	3	2	3	3	3	2	2	3	3	3	2	3	3	4	4	4	4	4	4	4	4	5	2	5	4	4	4	4	4	4	4	4	4
3	1	3	3	3	3	3	3	3	3	3	3	3	3	3	3	3	3	3	3	3	3	3	3	3	4	4	4	4	4	4	4	4	4	4	4	4	4	4	4	4	4	4	4	4	4
3	2	3	2	3	3	3	2	3	3	3	3	3	3	3	3	3	3	3	3	3	3	3	3	3	4	4	4	4	4	4	4	4	4	4	4	4	4	4	4	4	4	4	4	4	4
3	2	3	1	3	3	3	3	3	2	3	3	3	3	3	3	3	3	3	3	3	3	3	3	3	4	4	4	4	4	4	4	4	4	4	4	4	4	4	4	4	4	4	4	4	4
3	2	3	3	3	3	3	3	4	4	2	3	3	3	3	3	3	3	3	3	3	3	3	3	3	4	4	4	4	4	4	4	4	4	4	4	4	4	4	4	4	4	4	4	4	4
3	2	3	3	3	2	3	3	3	2	3	2	3	3	3	3	3	3	3	3	3	3	3	3	3	4	4	4	4	4	4	4	4	4	4	4	4	4	4	4	4	4	4	4	4	4
3	2	2	2	3	2	2	1	3	2	2	2	3	3	3	3	3	3	3	3	3	3	3	3	3	4	4	4	4	4	4	4	4	4	4	4	4	4	4	4	4	4	4	4	4	4
3	2	2	2	3	2	3	3	2	2	2	3	2	2	3	3	3	3	3	3	3	3	3	3	3	4	4	4	4	4	4	4	4	4	4	4	4	4	4	4	4	4	4	4	4	4
3	2	3	2	3	3	3	3	3	2	2	3	3	2	3	2	3	2	3	3	3	2	3	3	2	5	4	5	3	4	4	4	4	4	4	4	4	4	4	4	4	4	4	4	4	4
3	2	3	1	3	3	3	2	3	3	2	3	3	2	3	3	4	2	2	3	3	2	3	2	3	4	4	4	4	5	5	4	4	5	3	4	4	4	4	4	4	4	4	4	4	4
2	2	2	1	4	3	2	2	2	2	2	2	3	3	2	2	3	3	2	2	3	2	3	2	2	4	4	4	4	4	4	4	4	4	4	4	4	4	3	4	4	4	4	4	4	4
3	1	2	2	1	2	2	2	3	2	2	3	3	2	3	1	2	1	2	3	2	3	2	1	2	3	3	3	4	4	3	3	4	3	4	4	4	4	3	4	4	4	4	4	4	4
2	2	3	2	4	3	3	3	2	2	3	3	3	3	3	3	3	2	2	3	3	2	3	2	3	3	4	4	4	3	3	4	3	4	3	4	4	4	3	4	4	4	4	4	4	4
2	2	3	3	4	3	3	3	3	2	2	2	3	2	3	2	3	2	2	2	3	2	3	2	3	3	4	3	3	4	4	4	3	5	3	3	4	4	3	4	4	4	4	4	4	4
3	2	2	2	4	3	4	2	2	3	2	3	4	1	2	2	4	2	2	2	3	2	2	3	3	4	4	4	4	3	3	4	3	5	3	3	4	4	3	4	4	4	4	4	4	4
3	1	3	3	3	3	2	2	3	3	3	2	3	2	3	2	3	3	3	3	3	3	3	3	3	4	3	4	4	3	4	4	3	3	3	3	4	4	3	4	4	4	4	4	4	4
2	1	4	1	4	2	3	3	3	1	3	3	2	3	3	3	3	3	2	2	3	2	3	2	2	3	3	3	3	4	4	3	3	4	4	4	3	3	3	4	4	4	4	4	4	4
3	2	3	2	3	2	2	2	3	2	2	2	3	2	2	2	2	2	2	2	3	3	3	2	2	3	4	4	4	4	4	4	3	4	4	3	3	3	3	4	4	4	4	4	4	4
3	2	3	2	3	2	3	2	3	2	2	2	2	2	2	3	3	2	2	2	3	3	2	2	2	3	3	3	3	3	4	4	5	4	3	3	3	3	3	4	4	4	4	4	4	4
3	2	3	2	2	3	3	2	2	2	3	3	3	2	2	2	3	3	2	3	3	3	3	2	3	4	4	4	4	3	3	4	2	3	2	2	3	3	3	4	4	4	4	4	4	4
3	2	3	1	3	3	3	3	3	2	2	2	4	2	3	2	3	2	1	3	4	2	2	2	2	3	3	4	3	3	4	4	3	4	4	3	4	4	5	3	4	4	4	4	4	4
3	1	3	1	2	4	2	2	3	1	1	3	2	3	2	3	3	3	3	3	4	3	2	1	3	4	4	4	4	4	5	3	3	4	4	4	5	4	4	3	4	4	4	4	4	4
2	2	2	1	3	3	3	2	3	1	2	3	2	2	3	3	3	3	2	2	3	3	3	2	3	4	4	4	4	4	4	3	3	5	4	3	5	4	4	3	4	4	4	4	4	4
3	2	3	2	4	4	3	3	4	4	3	3	3	3	3	3	4	3	3	3	4	3	3	3	3	4	3	4	3	4	4	4	4	4	4	4	4	4	4	3	4	4	4	4	4	4
3	2	3	2	3	3	3	3	3	2	3	3	3	3	3	3	3	2	2	3	3	2	3	2	3	4	4	4	4	4	4	3	3	4	4	4	4	4	4	3	4	4	4	4	4	4
3	2	3	3	3	2	3	3	2	3	2	2	2	2	2	3	3	3	2	2	3	2	2	2	2	5	4	4	3	4	4	3	3	4	4	4	4	4	4	3	4	4	4	4	4	4
3	2	3	2	4	3	4	3	3	2	3	3	4	3	4	3	3	3	2	3	3	2	3	2	3		4	4	3	4	4	4	4	4	5	3	4	4	4	3	4	4	4	4	4	4
3	2	3	2	4	3	3	3	3	2	3	2	3	3	3	3	3	2	2	2	3	2	3	2	3	3	3	4	2	5	4	4	4	4	4	3	4	4	4	3	4	4	4	4	4	4
3	2	3	2	3	2	2	2	3	2	2	3	3	2	3	2	3	3	3	2	3	2	3	3	3	4	4	4	4	4	4	4	3	4	4	3	4	4	4	3	4	4	4	4	4	4
3	2	3	2	3	3	3	3	3	2	3	3	2	3	3	3	3	3	2	3	3	3	3	2	3	3	4	4	4	3	4	4	3	4	4	3	4	4	4	3	4	4	4	4	4	4
3	2	3	2	3	3	3	3	2	2	3	3	3	3	3	2	3	3	2	3	3	3	3	2	2	2	3	4	4	4	4	3	3	4	4	3	4	4	4	3	4	4	4	4	4	4
2	2	3	3	3	3	2	3	3	2	3	3	2	3	3	3	2	3	2	3	3	2	3	2	3	3	3	4	3	4	4	3	3	4	4	3	4	4	4	3	4	4	4	4	4	4
3	2	3	2	3	3	3	2	2	1	2	3	3	2	2	3	3	2	2	2	3	2	2	2	2	4	4	5	3	4	4	3	3	4	3	3	4	4	4	3	4	4	4	4	4	4
3	2	3	2	3	2	3	2	2	2	2	3	3	2	2	2	3	3	2	2	3	2	2	2	2	4	4	4	4	3	4	4	2	4	4	2	4	4	4	3	4	4	4	4	4	4
3	2	3	2	4	2	4	3	3	2	3	2	4	2	3	2	4	3	2	2	4	3	3	4	4	4	4	5	3	4	3	3	2	4	4	2	4	4	4	3	4	4	4	4	4	4
3	2	4	2	4	3	3	3	2	2	2	3	2	2	3	2	2	2	2	3	3	3	3	2	3	4	4	4	4	4	4	4	4	4	3	3	3	4	4	3	4	4	4	4	4	4
3	2	3	2	3	3	3	2	3	3	3	3	3	3	3	3	3	3	2	2	3	3	2	2	3	3	3	4	3	4	4	4	3	3	4	3	4	3	4	3	4	4	4	4	4	4
3	2	2	1	4		2	2	4	2	2	2	3	3	3	3	3	3	3	2	3	3	3	2	3	4	4	4	4	4	4	4	3	4	3	3	4	3	4	3	4	4	4	4	4	4
3	2	3	1	4		2	2	4	2	2	2	3	3	3	3	3	3	2	3	3	3	3	2	3	4	4	4	4	4	4	4	3	2	3	3	3	3	4	3	4	4	4	4	4	4
3	1	3	1	3	3	3	1	1	1	3	3	3	4	3	2	3	2	2	2	3	2	2	2	3	3	4	5	3	3	3	4	5	5	4	4	4	4	3	3	4	4	4	4	4	4
2	2	3	3	3	3	3	3	2	3	3	3	3	2	3	3	3	3	3	3	3	3	3	3	3	3	4	5	4	3	4	4	3	4	4	4	4	4	3	3	4	4	4	4	4	4
2	2	3	1	3	2	3	3	2	3	3	2	3	2	3	3	2	2	2	3	3	3	3	2	3	3	3	3	2	4	3	3	4	4	3	3	3	4	4	2	4	4	4	4	4	4
3	2	3	3	4	3	3	3	3	2	3	3	3	2	3	3	3	3	3	3	3	3	3	3	3	4	4	4	4	4	4	4	4	4	4	4	4	4	4	4	3	4	4	4	4	4
2	2	3	1	3	3	3	3	3	2	3	3	3	3	3	3	3	3	2	3	3	3	3	2	3	4	4	4	4	4	3	4	4	4	4	4	4	4	4	4	3	4	4	4	4	4
2	2	3	2	3	2	3	3	3	2	3	2	3	2	2	2	3	2	3	3	3	2	2	2	2	4	4	4	4	3	3	3	4	4	4	4	4	4	4	4	3	4	4	4	4	4
3	2	3	2	3	3	3	2	2	3	3	2	3	3	3	3	3	3	2	3	3	3	3	3	2	4	4	4	4	3	4	4	4	4	3	4	4	4	4	4	3	4	4	4	4	4
3	2	3	2	3	4	2	2	3	2	2	3	3	3	2	3	3	3	2	2	3	2	3	2	2	4	4	5	4	4	4	4	3	5	3	3	4	4	4	4	3	4	4	4	4	4
2	2	3	2	2	3	2	3	3	2	3	3	2	3	3	3	3	3	3	3	3	3	3	3	3	3	3	3	3	3	4	4	4	4	4	3	4	3	4	4	3	4	4	4	4	4
2	2	3	3	3	3	3	3	3	3	3	3	3	3	3	3	3	3	3	3	3	3	3	3	3	3	3	4	3	3	4	3	3	4	4	3	4	3	4	4	3	4	4	4	4	4
3	1	2	1	3	2	3	2	1	2	2	3	3	2	2	2	3	3	2	2	4	3	2	2	2	4	4	3	4	5	3	4	4	4	3	4	5	4	4	3	3	4	4	4	4	4
3	2	2	1	4	3	2	2	3	2	2	2	3	2	2	3	3	3	2	3	3	2	3	2	3	3	3	5	3	3	3	4	4	5	3	3	5	3	4	3	3	4	4	4	4	4
3	2	3	3	3	2	2	3	3	2	2	3	3	2	2	2	3	2	2	2	3	2	2	3	3	3	3	4	3	3	3	4	3	4	2	3	3	3	4	3	3	4	4	4	4	4
3	2	2	1	3	2	2	3	3	2	3	3	4	2	2	2	2	3	2	2	3	2	3	2	3	3	4	4	4	4	4	4	4	5	5	4	4	4	3	3	3	4	4	4	4	4
3	2	3	2	3	3	2	3	2	2	3	2	2	2	3	2	2	2	2	2	3	2	3	2	2	4	4	4	4	3	4	3	3	4	3	3	4	3	3	3	3	4	4	4	4	4
3	2	2	2	2	2	2	2	2	2	2	2	2	3	3	1	2	2	2	2	3	3	3	3	2		1	2	1	2	2	2	3	3	3	4	4	4	2	3	3	4	4	4	4	4
2	2	2	2	3	2	3	2	3	3	3	2	3	3	3	3	3	3	2	3	2	2	2	2	2	4	4	4	2	4	3	2	3	4	4	4	4	4	4	2	3	4	4	4	4	4
3	2	3	1	4	2	2	2	2	2	3	3	3	2	3	2	3	2	1	1	4	2	2	2	2	5	4	4	3	5	3	4	2	4	3	4	3	3	3	2	3	4	4	4	4	4
3	2	3	2	3	3	1	4	3	2	4	3	2	3	4	3	2	3	3	3	3	3	4	3	4	2	2	3	4	4	4	4	4	4	4	4	4	2	3	5	2	4	4	4	4	4
3	2	3	2	2	2	2	2	2	3	3	2	1	2		3	3	2	3	3	4	3	1	2	2	4	2	3	3	4	4	4	4	4	3	4	4	4	4	4	2	4	4	4	4	4
3	2	3	2	4	3	2	2	3	2	2	3	3	3	3	3	3	3	3	3	3	3	2	2	3	3	4	4	4	4	4	3	3	4	3	4	4	4	3	2	2	4	4	4	4	4
3	2	3	2	3	3	3	3	2	2	4	2	4	2	3	2	4	3	2	2	4	2	2	3	3	3	3	4	3	4	5	5	4	5	3	2	4	3	3	2	2	4	4	4	4	4
2	2	3	1	4	3	2	2	3	1	3	2	4	3	3	3	3	3	1	3	4	3	3	1	2	4	3	5	4	3	4	4	3	4	4	5	4	4	4	4	4	3	4	4	4	4
2	2	3	2	4	3	3	2	2	2	2	3	3	3	3	3	3	3	3	2	4	3	3	2	3	4	4	4	4	4	4	5	4	4	4	4	4	4	4	4	4	3	4	4	4	4
2	2	3	2	3	3	2	3	3	2	3	4	3	3	3	3	3	3	3	3	3	3	3	3	3	4	4	4	4	4	4	4	4	4	4	4	4	4	4	4	4	3	4	4	4	4
2	1	3	2	2	3	3	2	3	2	3	2	3	3	2	2	4	3	2	2	4	3	3	2	2	3	3	3	3	3	2	4	4	4	4	4	4	4	4	4	4	3	4	4	4	4
3	1	3	1	3	3	3	3	3	3	3	3	3	3	3	3	3	3	3	3	3	3	3	3	3	4	4	3	4	4	4	3	4	4	4	4	4	4	4	4	4	3	4	4	4	4
3	2	3	2	4	2	3	2	2	2	3	2	3	2	2	2	3	2	2	2	4	2	2	2	2	3	4	4	4	4	4	4	3	4	4	4	4	4	4	4	4	3	4	4	4	4
3	2	3	1	3	3	3	3	3	2	3	3	3	3	3	3	3	3	2	3	3	3	3	2	3	4	4	4	4	4	4	3	3	4	4	4	4	4	4	4	4	3	4	4	4	4
2	2	3	2	3	3	3	2	2	2	3	3	3	3	3	3	3	2	2	3	3	2	3	2	2	4	3	4	4	3	4	4	4	4	4	3	4	4	4	4	4	3	4	4	4	4
3	2	3	2	4	3	3	3	3	2	3	3	3	2	3	3	3	3	2	3	3	3	3	2	3	4	4	4	4	4	4	4	4	4	3	3	4	4	4	4	4	3	4	4	4	4
3	2	3	1	3	4	3	4	3	1	3	3	3	3	3	3	3	2	2	4	3	1	3	2	2	4	4	4	4	3	4	3	3	4	3	3	4	4	4	4	4	3	4	4	4	4
3	2	3	3	3	3	4	3	3	3	3	3	3	3	3	3	3	3	3	3	4	3	3	3	3	4	4	4	4	4	4	3	4	4	3	4	3	4	4	4	4	3	4	4	4	4
3	2	3	2	4	3	3	3	3	2	3	3	3	2	3	2	3	2	2	3	3	3	3	2	2	4	4	4	4	4	4	4	4	4	4	3	4	3	4	4	4	3	4	4	4	4
2	2	4	1	3	2	2	2	3	2	2	2	2	2	2	2	3	2	2	2	3	2	2	2	2	4	4	4	4	3	3	4	4	4	3	3	4	4	3	4	4	3	4	4	4	4
3	2	3	1	3	3	3	2	3	3	3	3	3	3	3	3	4	3	3	3	4	3	3	3	3	4	4	4	4	4	4	4	4	4	4	4	4	4	4	3	4	3	4	4	4	4
3	2	3	2	2	3	3	2	3	2	3	3	3	2	3	3	3	2	2	3	3	2	3	3	3	4	4	4	4	4	4	4	3	4	4	4	4	4	4	3	4	3	4	4	4	4
3	2	3	2	3	2	3	3	2	2	2	2	3	2	2	3	3	3	2	2	3	3	3	2	2	3	4	4	3	3	3	3	4	4	4	3	4	4	4	3	4	3	4	4	4	4
3	2	3	3	3	3	3	3	2	3	2	3	3	3	3	3	4	3	3	3	4	3	3	3	4	3	3	4	4	3	4	2	2	4	4	4	4	3	4	3	4	3	4	4	4	4
3	2	3	3	3	3	3	3	2	3	2	3	3	3	3	3	4	3	3	3	4	3	3	3	4	3	3	4	4	3	4	2	2	4	4	4	4	3	4	3	4	3	4	4	4	4
3	2	3	3	3	3	3	3	3	3	3	3	3	3	3	3	3	3	3	3	3	3	3	3	3	4	3	5	4	3	5	3	2	4	4	3	3	3	5	4	3	3	4	4	4	4
3	2	2	1	3	4	2	2	2	2	3	2	3	4	3	2	3	2	3	2	4	3	3	2	1	3	4	4	4	4	5	4	3	4	4	5	4	4	4	4	3	3	4	4	4	4
3	2	3	2	4	3	3	2	3	2	3	3	3	3	3	3	3	3	2	3	3	3	3	3	3	3	4	3	4	4	3	4	4	5	4	4	4	4	4	4	3	3	4	4	4	4
3	2	2	1	3	3	3	3	3	2	3	2	3	3	3	2	4	3	2	3	4	3	3	2	2	3	4	3	4	4	4	3	3	4	3	4	3	4	4	4	3	3	4	4	4	4
3	2	3	2	3	2	3	3	3	2	3	3	3	3	3	2	2	2	3	2	2	3	3	3	3	4	4	4	4	4	4	4	4	4	4	4	4	4	3	4	3	3	4	4	4	4
2	2	3	3	3	3		3	2	2	3	3	2	3	3	2	3	3	3	3	3	3	2	3	3	4	4	4	3	3	3	4	4	4	4	3	4	3	3	4	3	3	4	4	4	4
2	2	3	2	3	3	2	2	2	2	2	2	2	2	2	2	3	2	3	3	3	2	2	2	2	3	4	4	4	4	4	4	4	2	3	4	4	4	4	3	3	3	4	4	4	4
2	1	3	2	3	2	2	2	2	2	2	2	2	2	2	2	3	2	2	2	3	2	2	2	2	4	4	4	3	4	4	4	3	4	3	3	4	3	4	3	3	3	4	4	4	4
3	2	3	2	3	3	2	3	3	3	3	2	2	3	3	2	3	3	3	3	3	3	3	2	3	2	2	3	3	3	3	3	3	4	4	4	4	4	3	3	3	3	4	4	4	4
3	2	3	2	3	3	3	3	3	2	3	2	3	2	2	3	3	2	2	3	3	3	3	2	3	4	3	3	3	3	4	4	3	4	3	3	4	4	3	3	3	3	4	4	4	4
3	2	2	1	3	2	2	3	3	3	3	2	2	2	3	2	3	2	2	3	3	2	3	3	2	2	2	2	3	4	3	2	2	3	2	2	3	2	3	3	2	3	4	4	4	4
3	2	3	2	3	3	2	3	3	2	2	2	4	2	3	2	3	2	2	2	3	2	2	2	2	2	2	2	2	2	2	2	2	2	2	2	2	2	4	2	2	3	4	4	4	4
3	2	2	1	3	2	2	2	2	1	2	2	3	2	2	2	3	2	2	2	3	3	3	2	2	3	3	4	3	4	4	3	2	4	4	3	4	3	3	2	2	3	4	4	4	4
3	2	2	2	2	2	2	2	2	2	2	2	2	2	2	2	2	2	2	2	2	2	2	2	2	3	2	4	2	4	4	4	4	4	2	4	4	4	4	2	4	2	4	4	4	4
3	2	3	2	3	3	2	2	2	2	2	2	3	2	2	2	4	2	2	2	4	2	2	2	3	3	4	3	4	2	3	4	4	4	3	4	4	4	3	4	3	2	4	4	4	4
3	2	2	2	3	3	2	3	2	2	2	2	3	2	3	2	3	2	2	2	3	3	3	2	2	3	3	3	3	3	4	3	3	4	3	3	4	4	3	4	3	2	4	4	4	4
3	2	3	2	4	3	3	3	3	2	2	3	3	3	4	3	2		1	3	3	2	3	2	3	2	3	4	3	4	3	4	3	4	3	2	3	4	1	2	3	2	4	4	4	4
3	2	3	1	3	2	2	3	4	2	3	2	2	3	3	2	2	3	1	3	4	3	3	2	1	3	4	4	3	4	4	4	1	5	3	5	4	5	4	4	3	5	3	4	4	4
3	2	3	1	4	3	3	2	3	2	3	2	3	3	2	1	4	3	2	3	4	2	2	3	1	4	5	3	4	4	4	3	3	4	3	3	4	4	4	4	2	5	3	4	4	4
2	2	3	2	4	3	3	2		3	3	3	3	2	2	2	3	2	2	2	3	3	2	2	2	4	4	4	4	3	4	4	4	4	3	3	3	4	3	4	4	4	3	4	4	4
2	2	2	1	3	3	3	2	3	3	3	3	3	3	3	3	2	3	2	3	3	3	3	2	3	4	3	4	3	5	4	4	3	4	3	3	3	4	3	4	4	4	3	4	4	4
2	2	3	3	3	3	4	3	3	3	3	3	3	3	3	3	3	4	3	3	4	3	3	3	3	4	4	4	4	4	4	4	5	4	4	5	4	4	4	3	4	4	3	4	4	4
2	2	3	2	3	2	3	2	3	2	3	2	3	3	3	3	3	2	2	3	3	2	3	2	2	3	4	4	4	3	3	4	4	4	4	4	4	4	4	4	3	4	3	4	4	4
2	2	3	2	3	2	3	3	3	2	3	3	3	2	3	3	3	3	2	2	3	2	3	2	3	4	4	4	4	4	4	4	4	4	4	3	4	4	4	4	3	4	3	4	4	4
3	1	3	2	3	3	3	3	2	2	2	2	3	3	3	3	3	2	2	3	3	3	3	2	2	4	4	3	4	4	3	3	3	4	3	4	4	4	4	3	3	4	3	4	4	4
2	2	3	4	3	3	2	2	3	3	2	3	4	3	2	3	3	3	3	3	4	2	3	4	3	3	3	4	4	4	4	5	3	4	4	4	4	4	4	4	4	3	3	4	4	4
3	2	3	2	4	3	3	3	3	3	2	2	3	2	3	3	3	3	2	3	3	3	3	3	2	4	4	4	4	5	4	5	4	3	4	4	4	4	4	4	4	3	3	4	4	4
3	2	2	1	2	3	3	2	3	3	3	2	3	2	2	3	4	3	2	3	4	2	3	3	2	4	4	4	4	4	4	3	3	5	4	4	4	4	3	4	4	3	3	4	4	4
3	2	2	2	3	3	3	3	3	3	3	2	3	3	3	2	3	2	3	3	3	3	3	3	3	4	4	4	4	4	4	4	4	4	4	3	3	3	4	3	4	3	3	4	4	4
3	2	3	2	3	3	3	2	3	3	3	2	3	3	2	2	3	3	2	3	3	3	3	2	3	3	4	4	5	4	4	5	4	3	4	3	4	4	4	5	3	3	3	4	4	4
3	2	3	2	3	3	3	2	3	3	3	4	3	3	3	3	3	3	3	3	4	3	3	3	2	4	4	5	4	3	4	4	3	4	4	4	5	4	4	4	3	3	3	4	4	4
3	2	3	1	3	3	2	2	1	1	3	2	3	3	3	2	3	3	2	3	4	3	2	2	3	3	4	4	4	4	4	4	3	4	3	4	5	4	4	4	3	3	3	4	4	4
3	2	3	1	3	4	2	2	2	2	1	3	2	4	2	2	3	2	2	2	3	3	2	2	2	4	4	4	4	3	4	4	3	5	3	4	4	4	4	4	3	3	3	4	4	4
3	2	3	3	3	3	3	3	3	2	3	2	2	2	2	3	2	2	2	2	3	2	3	2	2	4	3	3	4	3	3	3	4	4	4	3	4	3	3	4	3	3	3	4	4	4
3	2	3	1	3	3	3	2	3	1	2	2	3	2	2	3	3	2	2	3	1	1	3	2	2	4	3	4	4	4	3	4	3	4	3	3	4	4	4	3	3	3	3	4	4	4
2	2	3	3	3	3	3	2	3	2	3	2	2	3	3	2	2	3	3	3	3		3	4	4	3	3	4	3	4	4	3	3	3	4	4	4	3	4	3	3	3	3	4	4	4
3	2	3	2	3	3	2	2	3	3	2	2	3	3	2	2	3	3	3	3	3	3	2	3	2	3	4	3	4	5	4	3	4	3	3	4	4	3	4	3	5	5	4	3	4	4
3	2	3	1	4	3	4	3	4	3	3	3	4	3	3	3	4	3	2	2	4	4	3	3	3	3	4	3	5	5	4	4	3	4	3	4	5	4	4	4	4	5	4	3	4	4
3	2	3	2	3	4	3	2	3	2	3	3	3	3	2	3	3	3	2	2	3	2	3	2	2	3	3	5	3	4	4	3	4	5	3	3	4	4	4	3	4	5	4	3	4	4
2	2	3	2	4	4	1	3	2	2	4	3	4	3	3	3	2	3	2	2	4	2	4	1	3	1	2	3	4	4	4	5	3	4	2	1	2	3	4	3	2	5	4	3	4	4
3	1	3	1	4	2	3	2	3	2	3	2	3	2	3	3	3	3	2	3	3	2	3	1	3	3	3	5	4	5	4	4	3	4	4	3	4	4	5	4	5	4	4	3	4	4
3	1	3	2	3	3	3	2	3	3	2	2	3	3	3	3	3	3	2	3	3	3	3	3	2	4	4	4	4	5	4	4	4	4	4	4	4	4	4	4	4	4	4	3	4	4
2	1	4	4	4	4	4	1	4	4	2	4	4	4	1	4	4	4	4	4	4	4	4	4	4	4	4	4	4	3	4	4	3	3	3	4	4	4	4	4	4	4	4	3	4	4
3	2	2	1	3	2	2	2	3	2	2	2	2	2	2	2	3	2	2	2	3	2	3	2	2	4	4	4	3	4	4	4	4	4	2	3	4	4	4	4	4	4	4	3	4	4
3	2	3	3	3	2	3	3	3	2	3	3	3	2	3	3	3	3	3	2	3	3	3	3	3	4	3	4	3	4	3	3	3	4	4	2	4	4	4	4	4	4	4	3	4	4
3	2	3	2	4	4	4	2	3	3	3	2	3	1	2	2	4	2	2	2	4	4	3	3	3	3	4	3	2	5	2	3	3	4	5	3	3	4	4	4	4	4	4	3	4	4
3	2	3	3	3	2	3	2	2	3	2	3	3	2	2	2	3	3	3	3	3	3	2	3	2	4	4	4	4	4	4	4	4	4	3	3	3	4	4	4	4	4	4	3	4	4
3	2	3	1	3		1	3	2	2	2	3	3	2	3	2	4	3	2	3	4	3	3	2	3	4	5	4	5	4	4	5	3	3	3	3	4	4	3	4	4	4	4	3	4	4
3	2	3	2	3	3	3	2	3	3	2	3	3	3	2	3	3	3	2	3	3	2	3	3	3	4	4	5	4	4	4	4	3	4	4	4	4	4	4	3	4	4	4	3	4	4
3	2	3	2	3	3	2	3	3	2	3	2	2	3	3	3	3	3	3	3	3	3	3	2	3	2	3	4	3	3	4	3	3	4	4	4	4	4	4	3	4	4	4	3	4	4
3	2	3	2	3	3	3	3	3	4	3	3	3	3	3	3	2	3	2	3	3	2	3	2	2	3	3	4	4	3	4	4	3	4	4	3	4	4	4	3	4	4	4	3	4	4
3	2	3	2	3	2	3	3	1	1	2	2	3	1	3	3	4	2	2	3	4	1	3	2	2	4	3	4	4	4	3	4	3	4	4	3	3	4	4	3	4	4	4	3	4	4
2	2	1	2	4	3	3	3	3	2	3	3	3	3	3	3	2	3	3	2	3	3	2	3	2	4	4	4	4	4	3	3	5	5	3	4	4	3	4	3	4	4	4	3	4	4
3	2	3	2	2	3	3	3	3	2	2	3	3	2	3	3	3	2	3	3	3	2	3	3	2	2	3	3	3	4	3	3	3	3	3	3	3	3	4	3	4	4	4	3	4	4
3	2	2	2	3	3	3	3	2	3	2	3	3	3	3	3	3	3	3	3	3	2	3	3	3	4	3	4	4	3	4	4	4	4	4	3	4	4	4	4	3	4	4	3	4	4
3	2	3	2	3	2	3	3	3	2	3	3	3	2	3	3	2	3	3	3	4	2	3	2	2	4	3	3	3	4	3	3	3	4	4	3	4	4	4	4	3	4	4	3	4	4
3	2	2	2	3	2	3	2	2	2	3	3	3	3	3	2	3	2	3	3	3	3	3	2	3	3	3	4	5	4	3	5	3	4	3	3	4	4	4	4	3	4	4	3	4	4
3	2	3	2	3	3	3	3	2	3	3	3	3	3	3	3	3	2	2	3	3	2	3	2	2	4	4	4	3	4	4	3	3	4	3	3	4	4	4	4	3	4	4	3	4	4
3	2	3	1	4	4	2	3	2	2	3	3	4	3	3	2	2	2	2	3	3	2	3	2	2	2	3	4	4	3	4	3	4	4	3	4	4	3	4	4	3	4	4	3	4	4
3	2	2	2	3	3	3	2	3	2	2	2	2	3	2	2	3	3	3	3	3	3	3	2	2	3	4	4	4	4	4	4	3	4	3	3	4	3	4	4	3	4	4	3	4	4
3	2	3	2	3	3	2	2	3	2	2	2	2	2	2	2	3	3	2	2	3	2	2	2	2	4	3	4	4	5	4	4	4	4	3	2	4	3	4	4	3	4	4	3	4	4
3	2	4	1	4	3	4	2	2	2	2	4	3	2	3	2	4	3	3	2	4	3	3	2	3	4	4	4	4	4	4	4	4	4	3	4	3	3	4	4	3	4	4	3	4	4
3	2	3	1	4	3	2	3	3	3	3	2	2	3	2	3	3	3	2	3	3	3	3	2	3	4	4	4	4	4	4	4	4	4	4	4	4	4	3	4	3	4	4	3	4	4
3	2	3	1	4	3	2	3	3	1	3	3	4	3	4	3	4	3	3	3	3	2	3	4	2	4	4	3	4	4	3	4	4	4	4	4	4	4	3	4	3	4	4	3	4	4
3	2	2	2	3	3	3	4	2	2	3	3	4	2	3	2	3	2	2	3	4	3	3	2	2	4	4	5	3	4	4	3	3	5	3	4	3	3	3	4	3	4	4	3	4	4
3	2	3	2	3	3	4	2	3	4	3	3	3	3	3	3	3	3	2	3	3	3	3	2	3	4	3	4	4	4	4	3	2	4	4	4	4	4	4	3	3	4	4	3	4	4
3	2	3	1	3	2	2	3	2	1	2	2	3	2	3	3	4	2	2	2	4	2	2	2	2	4	3	4	3	3	4	3	2	3	4	4	4	4	4	3	3	4	4	3	4	4
2	2	3	1	3	3	2	3	3	1	3	2	3	3	3	2	3	2	2	3	3	2	3	2	1	3	4	3	3	2	3	4	2	4	3	4	4	3	4	3	3	4	4	3	4	4
2	2	3	2	3	3	2	2	3	2	3	2	2	2	3	3	3	3	2	2	3	2	2	2	3	4	4	4	4	4	4	4	3	4	3	3	4	3	4	3	3	4	4	3	4	4
2	2	2	1	3	2	2	2	3	2	2	2	3	2	3	2	3	2	2	2	3	2	3	2	2	4	2	3	3	3	3	3	4	3	3	3	4	3	4	3	3	4	4	3	4	4
2	2	3	1	4		2	3	3	1	3	1	3	3	3	2	3	2	2	3	3	3	3	2	2	2	4	2	3	3	3	3	2	3	3	3	4	3	4	3	3	4	4	3	4	4
2	2	2	2	3	2	1	2	2	2	2	3	3	3	3	2	3	3	2	2	3	3	3	3	2	4	4	4	4	3	4	4	2	4	2	2	4	3	4	3	3	4	4	3	4	4
2	2	3	2	3	3	2	3	3	2	3	2	2	3	2	3	3	2	2	3	2	3	3	2	3	3	4	4	4	4	3	4	3	4	3	3	4	3	3	3	3	4	4	3	4	4
2	2	3	2		3	2	3	3	3	2	2	3	3	3	3	2	3	2	2	3	3	3	2	2	2	3	3	4	3	4	3	4	3	4	3	4	2	2	3	3	4	4	3	4	4
3	1	2	2	3	2	3	3	2	2	2	2	2	2	3	2	3	2	2	3	3	2	3	2	2	2	2	4	4	4	4	4	3	4	3	3	3	3	2	2	2	4	4	3	4	4
	2	3	2	4	3	3	3	3	2	2	3	3	2	3	3	3	3	3	3	3	2	2	2	2	4	3	5	4	4	4	3	4	4	4	3	4	4	4	4	4	3	4	3	4	4
3	2	2	1	3	3	2	2	2	2	2	2	3	2	2	2	3	3	2	3	3	2	2	2	2	4	4	4	4	3	4	3	3	4	4	3	4	4	4	4	4	3	4	3	4	4
3	2	2	2	3	3	2	2	3	2	2	2	2	3	3	2	3	2	2	2	3	2	3	2	2	4	4	4	4	4	4	4	3	4	3	3	4	4	4	4	4	3	4	3	4	4
3	2	3	1	4	2	2	2	1	1	2	3	3	4	2	1	4	2	2	2	4	1	3	4	2	3	4	5	4	3	2	4	4	5	2	5	3	4	4	4	4	3	4	3	4	4
3	2	3	2	3	3	2	2	3	2	3	2	2	3	3	2	3	2	2	3	3	3	3	2	2	3	3	4	4	4	3	4	3	4	4	4	4	3	4	4	4	3	4	3	4	4
3	2	3	2	3	3	3		2	2		3	3		3	3	3	3	2	3	3	2	3	2	3	4	4	4	4	4	4	3	4	4	3	4	4	3	4	4	4	3	4	3	4	4
3	2	3	1	3	3	2	2	3	3	2	3	2	2	2	3	3	3	2	3	3	3	2	2	2	2	3	4	3	4	4	3	3	3	3	3	4	3	4	4	4	3	4	3	4	4
3	2	2	1	3	3	3	2	3	1	2	2	2	3	2	2	3	1	1	2	3	1	2	1	2	1	4	4	2	3	2	2	1	5	2	4	3	1	4	4	4	3	4	3	4	4
3	2	3	2	3	3	3	3	2	2	3	3	2	3	3	3	3	2	2	3	3	3	3	2	2	4	4	4	4	3	4	3	3	5	4	3	4	4	5	3	4	3	4	3	4	4
3	2	3	2	3	3	2	3	2	2	3	3	3	3	3	2	3	2	2	2	3	3	3	2	2	3	3	4	4	3	4	4	3	4	4	4	4	4	4	3	4	3	4	3	4	4
3	2	3	3	3	3	3	3	3	3	3	3	3	3	3	3	3	3	3	3		3	3	3	3	4	4	4	4	4	4	4	4	4	3	4	4	4	4	3	4	3	4	3	4	4
3	2	3	2	3	4	3	3	3	2	3	2	2	3	3	3	3	2	2	3	3	3	3	2	3	4	4	4	4	3	3	4	3	4	3	4	4	4	4	3	4	3	4	3	4	4
3	2	3	2	3	2	3	2	2	2	2	3	3	2	2	2	3	3	3	2	3	2	2	3	2	3	4	4	4	3	3	4	3	4	3	4	4	4	4	3	4	3	4	3	4	4
3	2	3	1	3	3	2	3	3	1	2	2	3	3	3	3	3	2	2	3	3	3	3	2	2	2	3	3	3	3	3	4	3	4	3	4	4	3	3	3	4	3	4	3	4	4
3	2	3	2	3	3	1	3	4	3	3	3	3	3	3	3	3	3	2	3	3	3	3	3	4	3	3	4	4	3	3	3	4	4	4	3	4	3	3	3	4	3	4	3	4	4
3	2	3	1	2	3	2	3	3	1	3	2	2	2	3	3	2	3	2	3	3	3	3	2	3	2	4	4	4	4	4	4	3	4	4	4	3	3	3	3	4	3	4	3	4	4
3	2	4	2	2	2	2	3	3	2	3	3	3	2	2	2	3	2	2	2	3	2	2	2	3	3	3	4	3	4	3	4	3	3	3	3	5	4	5	4	3	3	4	3	4	4
3	2	3	2	3	3	2	2	3	2	2	2	3	2	3	3	3	3	2	3	3	3	3	2	3	3	4	4	3	4	4	3	3	4	3	3	3	4	4	4	3	3	4	3	4	4
3	2	2	3	3	3	2	2	2	3	3	3	3	3	3	3	3	2	2	3	3	2	3	3	2	4	4	4	4	3	4	4	4	3	3	4	3	3	4	4	3	3	4	3	4	4
3	2	3	2	3	2	2	2	2	2	2	2	3	2	3	2	3	3	2	3	3	2	2	2	2	3	3	4	4	3	4	4	3	3	3	3	3	3	4	4	3	3	4	3	4	4
3	2	3	1	4	3	3	3	2	2	2	3	3	3	3	3	3	2	2	2	3	2	3	2	2	4	4	4	3	3	4	3	3	4	3	2	4	3	5	3	3	3	4	3	4	4
3	2	3	2	2	2	2	3	2	3	3	3	3	2	3	3	3	3	3	3	3	3	3	3	3	4	4	4	4	4	4	4	3	4	4	4	4	4	4	3	3	3	4	3	4	4
3	2	3	2	3	3	3	3	3	2	2	2	3	3	2	3	3	3	2	2	3	3	3	3	2	3	3	3	3	4	4	3	3	4	4	4	4	4	4	3	3	3	4	3	4	4
3	2	3	2	3	2	2	2	3	3	2	2	3	3	2	2	3	2	2	2	3	3	3	3	2	3	4	4	4	4	3	3	2	4	3	3	4	4	4	3	3	3	4	3	4	4
3	2	3	3	4		2	2	3	3	3	2	3	3	3	2	3	2	2	2	3	3	3	3	2	2	3	4	4	4	4	4	3	3	3	3	4	3	3	3	3	3	4	3	4	4
3	2	3	2	3	4	2	4	3	2	3	3	2	2	3	3	3	2	2	3	3	2	3	2	3	4	2	3	4	4	3	3	2	3	3	3	4	3	3	3	3	3	4	3	4	4
2	2	3	2	4	4	2	3	2	2	3	3	2	3	3	3	3	3	2	3	3	2	3	2	3	3	4	5	5	5	5	5	4	3	4	3	4	2	3	4	4	2	4	3	4	4
2	2	3	1	3	3	2	3	3	2	3	3	3	2	3	2	3	3	2	3	3	3	3	2	2	4	4	5	3	3	4	4	3	5	3	2	4	3	4	4	3	2	4	3	4	4
2	2	3	2	3	3	3	3	3	2	3	3	2	2	3	3	2	3	2	3	3	2	3	2	3	3	3	4	2	5	4	2	4	4	4	3	4	4	4	2	2	2	4	3	4	4
3	1	3	1	4	2	2	2	2	2	2	2	3	2	3	2	3	3	2	2	3	2	2	2	2	3	3	3	3	4	4	4	2	5	3	3	4	4	4	4	4	5	3	3	4	4
3	1	2	2	3	3	3	2	4	2	2	2	3	2	3	2	4	3	2	3	3	3	2	2	2	4	4	4	5	5	5	5	4	5	5	5	5	4	4	4	4	4	3	3	4	4
3	1	3	2	3	3	3	2	2	2	2	3	2	3	2	3	3	3	3	3	3	3	3	2	2	4	3	4	3	4	3	3	3	4	4	4	4	4	4	4	4	4	3	3	4	4
3	2	3	3	3	2	2	2	2	3	2	3	3	2	2	3	3	3	3	2	3	2	2	3	2	4	4	4	4	3	3	4	5	4	2	5	5	4	3	3	4	4	3	3	4	4
3	2	3	1	3		3	2	3	2	2	2	2	2	2	2	3	3	1	2	3	2	3	2	3	3	4	4	4	4	4	4	4	4	3	4	4	4	4	4	3	4	3	3	4	4
3	2	3	2	4	3	2	4	3	2	3	3	3	3	3	3	3	2	2	3	3	3	3	3	2	4	4	4	3	3	4	3	4	4	3	3	4	4	4	4	3	4	3	3	4	4
3		3	3	3	2	2	3	3	3	2	2	3	3	2	2	3	2	2	3	3	2	3	2	2	3	4	4	3	3	4	3	4	4	3	3	4	4	3	4	3	4	3	3	4	4
2		3	2	3	3	2	2	2	2	2	1	3	2	2	2	3	2	2	3	3	2	3	2	3	3	3	3	4	4	4	4	2	4	4	3	4	3	3	4	3	4	3	3	4	4
3	2	3	1	3	3	2	3	3	2	3	2	2	3	3	2	2	3	3	3	4	3	3	2	2	3	4	4	4	4	4	3	3	4	3	3	4	3	4	3	3	4	3	3	4	4
3	2	2	2	3	3	3	3	2	2	2	2	3	2	2	2	2	2	3	2	3	3	2	2	3	1	3	3	3	3	3	4	2	4	2	3	4	4	3	3	3	4	3	3	4	4
3	2	3	2	3	3	2	2	2	2	2	2	3	2	3	2	3	2	2	2	2	2	3	2	2	2	3	4	4	3	4	4	3	4	3	3	4	3	3	3	3	4	3	3	4	4
3	2	2	2	3	3	2	2	2	2	2	2	3	3	2	2	3	3	2	2	3	2	3	3	2	4	3	4	3	4	4	4	4	4	4	3	3	3	3	3	3	4	3	3	4	4
3	2	2	2	3	2	2	3	3	2	2	2	2	2	2	1	3	3	2	3	3	3	3	2	2	2	2	3	3	4	3	2	2	3	2	1	4	3	5	2	3	4	3	3	4	4
3	2	2	2	3	2	3	3	2	2	3	3	3	3	3	2	3	3	2	3	3	3	3	2	2	3	4	4	2	3	3	3	2	4	3	4	4	2	3	4	2	4	3	3	4	4
3	2	2	2	3		2	2	3	2	2	2	3	1	2	3	3	3	2	3	4	3	3	2	4	3	4	3	2	4	4	3	2	4	4	4	4	4	3	3	2	4	3	3	4	4
3	2	2	1	3	2	2	2	2	2	2	2	3	2	3	2	3	2	2	2	3	2	3	2	2	1	4	4	4	4	2	4	3	4	4	2	4	4	4	4	4	3	3	3	4	4
3	2	3	1	2	3	2	3	3	3	3	3	3	2	2	2	3	3	3	3	3	3	3	2	2	3	3	4	4	4	4	4	4	4	4	4	4	4	4	3	4	3	3	3	4	4
3	2	2	2	3	3	2	3	3	2	3	2	2	3	3	3	3	3	2	3	3	3	3	3	3	5	3	3	3	3	4	4	4	5	3	4	4	3	4	3	4	3	3	3	4	4
3	2	3	1	4	3	3	2	3	1	2	2	3	2	3	3	3	2	1	2	4	2	3	1	1	3	4	4	4	3	3	4	3	5	3	3	4	3	3	3	4	3	3	3	4	4
3	2	3	2	4	4	3	3	3	3	3	3	4	4	3	3	2	3	2	3	4	3	3	3	2	3	4	4	4	5	4	3	2	3	4	2	4	4	4	4	3	3	3	3	4	4
3	2	3	2	3	2	3	2	2	3	2	2	3	2	2	3	3	2	3	2	3	3	2	3	2	3	4	4	4	4	3	3	3	4	3	4	4	3	4	4	3	3	3	3	4	4
3	2	3	2	3	2	3	2	3	3	3	3	3	2	3	3	3	3	3	3	3	3	3	3	2	4	4	4	4	3	4	4	2	2	2	2	4	3	4	4	3	3	3	3	4	4
3	2	3	2	3	3	2	2	3	2	2	2	2	2	2	2	2	2	2	2	2	2	2	2	2	3	3	3	3	3	3	3	3	3	3	3	3	3	4	4	3	3	3	3	4	4
3	2	2	2	2	2	2	2	3	2	3	3	2	3	3	2	2	3	3	3	3	4	3	3	3	1	2	2	4	4	2	4	3	4	2	3	4	3	3	4	3	3	3	3	4	4
3	2	3	2	4	2	3	3	2	2	3	3	3	2	3	2	3	3	3	3	3	3	3	3	2	4	4	4	3	4	3	4	3	4	3	3	3	3	3	4	3	3	3	3	4	4
3	2	3	2	3	4	3	3	3	2	3	3	4	3	3	3	3	2	2	3	3	2	3	2	2	3	4	3	4	4	4	4	3	4	4	4	4	3	2	4	3	3	3	3	4	4
3	2	3	2	3	3	2	2	3	2	3	3	3	3	3	3	3	3	2	2	3	3	3	3	2	3	3	4	4	4	4	3	3	4	3	3	4	3	4	3	3	3	3	3	4	4
3	2	2	2	3	2	3	2	3	2	2	2	3	3	2	2	3	2	2	2	3	2	2	2	2	4	3	4	3	3	3	3	3	4	3	3	3	3	4	3	3	3	3	3	4	4
3	2	3	1	3	3	1	2	3	2	2	2	2	2	2	2	3	2	3	3	4	2	3	3	3	3	2	4	4	3	4	4	3	4	2	3	3	3	4	3	3	3	3	3	4	4
3	2	3	3	3	3	3	2	2	3	2	3	3	3	2	2	3	2	3	2	4	3	3	3	2	3	4	3	4	3	3	4	4	4	3	4	4	4	3	3	3	3	3	3	4	4
3	2	2	1	2	2	2	2	3	2	2	2	2	3	2	2	3	2	2	2	3	2	3	2	2	4	4	4	3	4	4	4	4	4	4	3	4	3	3	3	3	3	3	3	4	4
3	2	2	4	3	2	4	2	3	3	3	3	3	3	3	3	3	3	3	3	4	4	4	4	3	2	2	3	4	3	3	2	2	3	3	3	3	3	3	3	3	3	3	3	4	4
3	2	2	2	3	3	2	2	3	2	3	2	3	3	3	2	3	2	2	3	3	2	2	2	2	4	3	3	3	2	2	3	3	2	2	4	4	3	3	2	3	3	3	3	4	4
3	2	4	1	3	2	3	2	3	3	2	2	2	2	2	3	3	3	2	2	4	3	2	3	3	4	4	4	4	4	4	4	2	3	3	3	5	4	4	4	2	3	3	3	4	4
3	2	3	1	3	3	3	2	2	2	2	2	3	3	2	2	4	2	2	3	4	2	3	2	2	4	4	4	4	3	3	3	2	4	3	2	4	4	4	4	2	3	3	3	4	4
3	2	2	1	3	2	2	2	2	2	3	2	3	2	3	3	4	3	1	2	1	3	3	2	2	2	3	4	3	3	4	2	2	4	3	3	4	3	4	4	2	3	3	3	4	4
3	2	3	3	4	4	3	4	4	2	2	2	3	4	3	3	3	2	2	2	3	2	2	3	3	3	4	4	4	4	4	4	3	4	3	2	3	3	4	4	2	3	3	3	4	4
2	2	2	3	3	2	3	2	2	3	2	2	2	2	2	2	3	2	2	2	3	2	3	3	2	2	3	4	4	4	2	2	2	4	2	2	4	3	4	2	2	5	4	2	4	4
2	2	2	1	4	2	3	2	2	1	2	2	3	2	2	2	4	2	2	2	4	2	2	2	2	4	4	4	4	4	4	4	2	4	4	3	4	3	4	4	4	4	4	2	4	4
3	1	3	1	3	3	2	2	2	1	2	2	2	2	2	2	3	2	1	2	4	1	3	1	2	2	3	4	4	2	4	4	2	4	3	3	4	4	4	4	2	4	4	2	4	4
3	2	2	1	3	3	3	2	2	1	2	2	3	2	2	2	3	2	3	2	3	3	2	3	2	4	3	4	2	3	3	2	3	4	3	3	4	4	4	3	4	3	3	2	4	4
3	2	2	1	3	3	2	2	1	1	1	2	3	2	3	2	3	2	1	2	3	3	3	2	2	3	4	4	4	2	2	4	3	4	3	1	4	3	4	4	3	2	2	2	4	4
2	2	3	1	3		2	2	2	1	4	3	3	2	1	3	4	1	1	2	4	2	2	1	3	4	2	5	5	3	5	5	1	5	3	2	5	2	5	2	2	4	4		3	4
2	2	3	1	3	4	4	3	3	4	3	3	3	3	3	3	2	3	2	3	3	2	4	2	2	4	3	4	4	5	5	3	4	4	3	3	5	4	4	3	3	5	5	4	3	4
2	2	3	2	3	3	4	3	4	2	3	3	3	3	3	3	3	3	2	3	3	3	3	2	3	4	4	5	4	5	4	3	4	4	4	3	5	4	4	4	3	4	5	4	3	4
3	1	3	2	3	2	2	3	2	2	3	3	3	2	3	2	3	2	2	3	3	2	3	2	2	2	3	4	2	3	3	2	2	5	4	4	4	4	4	3	3	4	5	4	3	4
3	2	3	1	4	2	1	4	3	1	3	2	4	3	4	2	3	3	1	3	4	3	3	1	2	2	4	4	4	2	5	4	1	4	1	1	5	3	5	1	3	5	4	4	3	4
3	2	3	2	3	3	3	3	2	2	3	2	3	2	3	3	3	3	2	2	3	3	3	2	2	4	4	4	4	4	4	4	3	4	4	4	4	4	4	4	4	4	4	4	3	4
2	2	2	2	3	3	3	2	2	2	3	2	2	3	2	3	3	2	2	3	3	3	3	2	3	3	4	4	4	5	4	3	3	3	4	4	4	4	4	4	4	4	4	4	3	4
2	2	3	2	1	3	3	3	3	2	1	3	1	1	3	2	1	3	2	2	1	2	2	2	2	4	4	4	3	4	4	3	3	4	3	3	3	4	4	4	4	4	4	4	3	4
2	2	3	2	3	3	2	3	3	2	3	3	3	3	2	3	3	3	2	2	3	3	3	3	3	4	4	3	4	4	4	4	3	4	4	3	3	3	3	4	4	4	4	4	3	4
3	1	2	2	2	3	3	3	3	1	2	2	3	2	2	3	4	3	2	3	3	3	4	3	3	4	4	5	5	4	5	4	5	5	5	4	4	4	4	3	4	4	4	4	3	4
2	2	4	3	3	3	2	2	2	3	3	2	2	3	2	3	3	2	2	2	3	2	3	2	2	2	3	4	3	4	4	4	3	4	4	4	4	4	4	3	4	4	4	4	3	4
3	1	3	2	3	2	3	3	3	3	3	2	2	3	3	3	3	3	3	3	3	2	3	3	3	4	4	4	4	4	4	4	4	3	4	4	4	4	4	3	4	4	4	4	3	4
3	2	2	1	2	2	3	2	3	2	4	3	2	2	2	2	2	2	1	3	3	2	2	1	1	2	4	4	2	3	3	2	2	4	4	3	4	3	4	3	4	4	4	4	3	4
3	2	3	1	3	2	2	2	2	2	2	2	3	2	3	2	3	3	2	2	3	2	3	2	2	3	4	4	4	4	3	3	3	3	3	3	4	3	4	3	4	4	4	4	3	4
2	1	3	2	3	3	3	2	2	2	2	3	3	2	3	3	3	3	2	2	3	2	3	2	2	2	3	4	3	5	4	3	2	4	4	4	4	4	4	4	3	4	4	4	3	4
3	2	3	2	3	3	3	2	3	2	2	3	3	3	2	3	2	3	2	2	3	3	3	2	3	3	4	4	4	4	3	4	4	3	3	3	4	4	4	4	3	4	4	4	3	4
3	2	2	1	3	3	2	2	3	2	2	3	3	3	2	3	3	2	3	2	3	3	3	2	3	4	3	4	4	4	4	3	4	4	4	2	4	3	4	4	3	4	4	4	3	4
3	1	3	1	4	3	2	3	3	3	2	1	3	3	2	3	3	3	2	2	2	2	3	2	2	3	4	5	4	4	4	3	3	4	4	3	5	3	4	3	3	4	4	4	3	4
3	2	2	1	2	3	3	2	3	2	2	3	2	3	2	2	3	2	2	2	3	3	2	2	2	4	4	3	4	3	4	4	3	4	3	2	3	4	3	3	3	4	4	4	3	4
3	2	2	2	3	2	3	2	2	1	2	3	3	3	2	3	3	3	2	3	4	2	3	2	3	4	3	2	3	4	3	3	2	4	3	3	4	3	3	3	3	4	4	4	3	4
2	2	2	2	3	2	2	2	2	2	2	2	2	2	2	2	4	2	2	2	4	2	2	2	2	2	2	3	2	2	2	2	2	3	2	3	3	2	5	2	3	5	4	3	3	4
2	2	3	3	3	3	3	2	2	2	2	3	3	2	2	3	3	3	2	2	3	2	2	2	3	2	2	4	3	4	4	2	3	3	2	3	5	5	5	5	5	4	4	3	3	4
2	2	2	3	3	3	4	3	3	2	3	3	2	2	3	3	3	2	2	2	3	2	3	2	3	2	3	4	4	4	4	4	4	4	4	4	4	4	4	4	4	4	4	3	3	4
3	1	2	1	3	3	2	3	3	1		2	3	3	3	2	3	2	1	3	3	2	2	2	2	4	3	4	3	4	4	4	3	4	3	3	4	4	4	4	4	4	4	3	3	4
3	1	2	3	3	3	3	2	2	2	3	3	3	2	2	2	3	2	2	2	3	3	3	3	3	3	4	5	4	4	4	3	3	4	3	3	4	4	4	4	4	4	4	3	3	4
2	2	3	2	2	3	2	2	3	2	3	2	3	3	3	2	3	3	2	2	3	3	3	2	2	2	4	4	4	4	4	3	3	4	3	3	4	4	4	4	4	4	4	3	3	4
2	2	3	2	3	3	3	3	3	2	3	3	3	3	3	3	3	3	2	2	3	2	3	3	3	3	3	4	3	4	3	4	3	3	4	4	4	3	4	4	4	4	4	3	3	4
2	2	3	3	3	3	3	4	3	3	4	2	3	3	3	2	3	3	2	3	3	2	3	2	2	3	4	4	3	4	4	4	4	4	4	3	4	4	4	3	4	4	4	3	3	4
2	1	3	2	3	3	2	3	3	2	3	2	2	2	3	3	3	2	2	3	3	3	4	2	3	3	3	4	3	4	4	3	2	4	3	3	3	3	4	3	4	4	4	3	3	4
2	2	2	1	4	1	3	2	2	1	3	1	2	1	3	2	4	2	1	2	4	2	2	2	2	3	3	3	3	4	1	2	2	4	2	1	3	2	3	3	4	4	4	3	3	4
2	2	2	1	4	3	3	3	3	1	2	2	3	2	2	2	3	3	1	2	4	1	3	1	2	2	2	3	2	4	4	3	3	4	3	4	4	3	2	2	4	4	4	3	3	4
2	2	1	1	3	1	2	1	2	1	2	1	2	2	1	1	2	3	2	1	4	3	4	1	2	4	4	4	3	5	5	4	4	4	4	4	4	4	4	4	3	4	4	3	3	4
2	2	3	2	4	2	3	2	2	2	2	3	3	3	3	2	4	3	2	2	3	3	2	2	3	4	4	4	4	4	4	4	4	4	3	3	4	3	3	4	3	4	4	3	3	4
2	2	3	1	3	2	3	2	3	2	2	2	3	2	2	2	3	3	2	2	3	3	2	2	2	4	4	4	4	4	3	4	4	4	4	4	4	4	4	3	3	4	4	3	3	4
2	2	3	2	3	3	3	2	3	1	3	3	3	3	3	3	3	2	2	2	1	2	3	2	2	3	3	4	3	4	5	3	2	3	3	4	4	4	4	3	3	4	4	3	3	4
2	1	3	1	4	3	2	2	3	2	3	3	3	2	3	3	3	2	2	2	4	3	3	3	3	3	3	4	4	4	3	4	2	4	4	3	4	3	4	3	3	4	4	3	3	4
2	2	2	1	2	2	2	3	2	2	3	2	2	3	3	2	2	2	2	3	3	2	3	2	2	2	3	3	4	4	3	3	3	4	3	3	4	3	4	3	3	4	4	3	3	4
2	2	2	2	2	3	2	3	3	2	2	2	2	3	3	3	3	3	2	3	3	3	3	2		4	4	4	4	4	3	2	2	3	3	3	4	3	4	3	3	4	4	3	3	4
2	2	3	3	3	3	2	2	3	3	3	2	3	3	3	2	3	2	3	3	3	3	3	3	2	4	3	3	4	3	4	4	4	3	2	4	3	3	3	3	3	4	4	3	3	4
2	2	2	1	3	1	3	2	2	1	1	1	4	2	2	2	4	2	2	1	4	2	2	2	2	4	3	4	4	2	4	2	3	2	4	2	4	3	3	2	3	4	4	3	3	4
2	1	3	2	3	4	2	2	3	2	2	2	2	3	2	2	3	2	2	2	3	2	2	2	2	3	3	4	3	4	4	1	2	2	3	4	4	4	4	1	3	4	4	3	3	4
3	2	3	1	4	3	3	3	3	1	2	2	2	3	3	2	4	2	1		4	3	3	1	2	2	2	4	2	4	4	1	1	4	4	5	3	3	3	1	3	4	4	3	3	4
2	2	1	1	3	2	2	3	3	1	2	2	3	2	3	2	3	2	1	2	3	1	3	1	1	3	2	4	3	3	4	4	2	4	4	4	4	2	4	2	2	4	4	3	3	4
2	2	3	2	2	3	3	3	3	2	2	3	3	2	4	3	3	4	3	4	4	3	3	2	3	3	4	4	4	4	4	3	3	5	4	3	4	4	5	4	4	3	4	3	3	4
2	2	3	1	4	4	3	3	4	2	4	2	3	4	3	3	4	3	2	3	4	3	2	2	1	3	3	3	3	4	4	4	3	4	3	3	4	3	3	4	3	3	4	3	3	4
2	2	3	3	3	3	3	3	4	2	3	2	3	4	2	3	3	2	2	2	3	3	3	3	3	4	3	4	3	4	3	3	3	3	3	3	4	3	3	4	3	3	4	3	3	4
2	2	2	1	3	3	2	3	3	2	3	3	3	3	3	3	2	2	1	2	3	3	4	1	2	2	3	3	3	4	3	4	3	4	3	4	4	3	4	3	2	3	4	3	3	4
2	2	3	3	4	3	3	3	3	4	3	2	3	3	3	3	4	2	3	2	3	3	3	4	2	4	4	4	5	3	3	4	2	4	3	3	4	3	3	3	2	3	4	3	3	4
2	2	2	1	2	3	3	2	3	2	2	2	2	2	3	2	3	2	2	2	3	3	3	2	2	2	4	4	3	4	4	3	3	4	3	2	4	3	4	2	2	3	4	3	3	4
2	2	2	1	3	3	2	2	3	1	3	2	2	3	3	1	3	3	2	2	2	2	3	2	2	2	2	3	3	3	4	3	3	5	4	4	4	3	4	3	3	2	4	3	3	4
2	2	3	1	3	3	2	3	2	1	3	3	2	3	3	3	2	2	1	3	3	3	3	1	3	2	3	4	4	3	3	4	3	4	4	3	4	3	2	3	3	2	4	3	3	4
2	2	3	2	3	3	3	3	2	2	2	2	2	2	2	3	4	2	2	2	4	2	3	2	2	4	3	4	3	3	4	3	3	4	3	4	3	3	3	2	3	2	4	3	3	4
2	2	3	2	2	3	3	2	3	2	2	2	2	2	1	1	3	2	1	1	3	2	2	2	2	3	4	3	4	3	2	3	3	4	2	3	2	3	4	4	3	5	3	3	3	4
3	1	2	2	3	2	3	3	3	2	2	3	3	2	2	3	3	3	2	2	2	2	3	1	2	4	4	5	4	5	3	4	2	5	4	1	5	4	4	4	3	4	3	3	3	4
2	1	3	1	4	3	3	3	3	1	3	2	3	3	3	3	3	3	2	3	4	3	3	2	2	4	4	4	4	4	4	3	3	4	3	3	4	3	3	4	3	4	3	3	3	4
3	2	2	1	3	2	2	2	2	2	2	2	3	2	3	2	4	3	2	2	4	2	3	2	3	3	3	4	4	3	4	3	3	2	2	2	2	3	4	3	3	4	3	3	3	4
2	2	3	1	3	3	3	2	2	2	2	3	3	3	2	3	4	2	1	2	3	2	2	2	2	4	4	3	4	4	3	3	2	4	3	2	4	3	3	3	3	4	3	3	3	4
2	2	1	1	4	2	2	2	3	1	1	1	2	3	2	2	2	2	1	2	3	2	3	1	2	2	1	4	3	4	4	1	2	3	3	2	3	4	4	2	3	4	3	3	3	4
2	1	2	2	3	3	1	3	3	2	3	2	3	3	2	3	3	2	2	3	3	3	3	3	2	3	3	3	3	3	4	4	4	4	3	3	4	4	4	4	4	3	3	3	3	4
3	2	3	1	3	3	2	2	4	1	3	3	4	2	2	3	3	3	1	2	3	3	3	3	2	3	3	4	4	3	4	4	3	5	4	3	4	4	4	3	4	3	3	3	3	4
2	2	3	1	3	3	3	2	3	3	2	3	3	3	3	3	4	3	2	2	3	3	3	3	2	4	3	3	4	4	4	3	3	4	3	4	4	3	3	3	4	3	3	3	3	4
2	2	2	2	2	2	3	2	2	2	2	2	2	2	2	2	3	2	2	2	3	2	2	2	2	2	2	2	2	2	2	4	4	4	3	3	3	3	3	4	3	3	3	3	3	4
3	2	3	3	3	2	3	2	3	3	2	3	3	2	2	3	3	2	3	2	4	3	2	3	3	4	4	4	4	3	3	4	4	4	3	3	3	4	4	3	3	3	3	3	3	4
2	2	2	2	3	2	3	3	2	2	3	3	3	2	3	3	3	2	2	3	3	2	3	2	3	3	3	4	3	3	3	3	3	4	3	3	4	3	4	3	3	3	3	3	3	4
2	2	3	1	3	2	3	3	2	3	3	4	3	3	3	3	3	3	2	2	4	3	3	1	2	4	4	4	3	3	4	3	3	5	3	3	3	4	3	3	3	3	3	3	3	4
3	2	3	2	3	3	2	3	3	2	3	2	2	3	3	3	3	3	2	3	3	3	3	2	2	3	2	3	3	3	2	3	3	4	3	3	3	3	3	3	3	3	3	3	3	4
3	2	3	3	3		3	4	2	4	4	3	2		2	2	3	3	2	2	2	2	2	2	2	3	3	4	2	4	3	3	3	4	2	3	3	4	3	3	2	3	3	3	3	4
2	2	3	1	3	2	2	2	2	2	2	2	3	3	2	3	3	3	2	2	4	2	2	2	2	4	4	4	4	3	3	3	3	4	3	4	4	4	4	3	3	2	3	3	3	4
2	2	3	1	3	4	3	2	2	2	3	2	2	3	3	2	2	2	1	3	3	1	3	2	2	3	4	3	3	4	3	5	2	5	1	3	5	3	4	4	2	2	3	3	3	4
2	2	2	3	4	3	3	3	2	3	3	3	3	2	3	3	3	3	3	3	3	3	3	2	2	3	3	4	3	4	4	4	2	4	3	2	4	4	3	4	3	4	2	3	3	4
2	2	3	1	2	4	2	2	2	2	3	3	3	2	3	3	3	3	2	3	3	3	3	3	3	2	4	3	4	3	4	3	3	4	4	4	4	4	4	3	4	3	2	3	3	4
2	2	3	2	3	3	2	3	3	2	3	2	2	3	3	2	3	3	2	3	3	2	3	2	3	3	3	4	4	3	3	3	3	4	3	2	3	3	3	3	3	3	2	3	3	4
2	1	3	1	4	3	2	2	2	1	1	1	1	2	3	3	3	2	1	2	3	3	3	1	1	2	1	3	3	2	2	1	3	3	1	2	2	3	2	1	2	4	4	2	3	4
2	2	3	1	3	3	2	3	2	2	2	3	3	2	2	2	3	4	2	2	4	2	3	2	2	2	2	4	4	4	4	2	1	4	4	1	4	3	4	1	4	3	4	2	3	4
3	2	3	2	3	2	3	3	2	2	2	3	3	2	3	2	3	2	2	2	3	2	2	2	2	4	4	4	4	4	4	3	3	4	4	3	3	4	4	3	3	3	4	2	3	4
2	2	2	2	3	2	2	2	2	3	3	3	3	3	3	2	3	2	2	3	3	2	2	2	2	3	3	4	3	4	4	2	3	4	2	2	4	2	4	2	2	3	4	2	3	4
2	2	3	1	3	2	3	2	2	1	2	2	2	2	3	2	3	2	1	3	3	3	2	2	2	2	3	3	3	4	3	2	3	4	3	4	4	3	3	2	3	4	3	2	3	4
2	2	3	1	3	3	3	4	2	2	3	2	3	3	3	3	3	2	2	2	3	3	3	2	3	2	3	3	2	3	3	2	1	3	2	1	4	3	3	2	2	4	3	2	3	4
2	1	3	1	3	3	3	2	3	1	1	1	1	1	2	2	3	2	1	1	3	2	2	1	1	2	4	2	4	4	4	3	2	5	2	1	4	2	4	2	2	3	3	2	3	4
3	2	2	2	3	2	3	2	2	1	2	2	3	2	2	2	4	2	2	2	3	2	3	2	1	2	3	2	2	2	2	2	2	4	2	1	2	2	2	2	2	4	2	2	3	4
2	2	2	2	3	3	3	2	2	2	2	2	3	3	3	2	3	2	3	2	3	3	3	3	3	2	3	3	4	3	3	3	3	4	3	3	3	3	3	3	3	2	2	2	3	4
2	2	1	1	1	1	1	3	2	1	2	2	2	2	3	2	3	3	3	3	3	3	3	2	1	3	4	3	4	3	3	3	4	4	3	2	2	2	2	2	2	2	2	2	3	4
2	2	3	1	3	3	3	2	3	1	2	1	2	3	3	2	3	3	1	2	4	3	3	1	2	3	4	4	4	4	4	2	2	4	3	4	4	4	3	1	2	3	3	1	3	4
2	2	1	2	1	2	3	2	3	2	1	2	1	2	3	1	2	3	3	2	1	2	3	4	3	1	2	2	3	4	5	4	3	2	1	2	3	4	1	2	2	3	2	1	3	4
2	2	2	2	3	2	3	2	2	2	2	2	2	2	2	2	3	2	2	2	3	2	3	2	2	2	1	2	2	2	2	2	2	4	2	4	2	2	1	1	1	1	1	1	3	4
2	2	3	1	3	3	3	2	2	2	2	3	3	2	2	3	3	3	2	2	4	2	2	2	2	4	3	4	4	5	4	1	1	3	4	4	4	4	4	1	3	2	3		2	4
3	2	3	1	4	2	2	2	3	1	1	3	3	2	3	3	2	3	1	3	2	2	3	2	3	2	4	4	4	4	4	4	1	2	4	3	4	3	4	3	2	4	5	4	2	4
3	2	3	1	3	2	3	2	3	1	3	2	3	2	3	2	3	2	1	2	3	2	2	1	3	1	1	4	2	3	4	2	1	2	3	1	3	2	2	1	2	4	4	4	2	4
3	2	3	1	3	2	3	2	2	2	1	1	4	2	2	2	3	3	1	2	3	3	3	1	1	3	2	4	4	5	2	2	3	3	1	4	4	4	2	3	2	2	4	4	2	4
3	2	3	2	3	3	3	3	3	1	2	2	3	3	2	3	3	3	3	3	3	3	3	3	3	3	4	3	4	3	2	3	4	3	2	3	4	3	3	4	3	4	3	4	2	4
3	2	2	2	4	3	3	2	2	2	2	2	4	2	2	3	2		2		4	3	2	2	3	4	4	4	4	4	4	4	4	4	3	4	4	4	3	4	2	3	3	4	2	4
2	2	3	2	4	3	3	2	2	3	2	2	3	3	3	3	3	3	3	2	3	3	3	2	3	4	3	4	4	4	4	4	3	4	4	3	4	4	4	4	4	4	4	3	2	4
2	2	3	2	3		2	2	3	2	2	2	2	3	2	3	3	2	2	2	3	2	3	2	3	4	3	4	2	3	4	3	3	4	4	2	4	3	4	2	3	4	4	3	2	4
2	2	3	3	3	3	3	3	3	3	3	3	2	2	3	3	3	3	3	3	3	3	3	3	3	2	3	4	3	2	3	2	2	4	2	2	4	3	4	4	3	3	4	3	2	4
2	2	3	2	3	3	2	3	2	3	2	3	3	3	2	3	3	2	1	2	4	2	3	2	3	3	4	4	2	4	3	2	2	4	3	3	4	3	4	2	3	3	4	3	2	4
2	2	3	1	3	3	3	3	2	2	2	2	2	2	3	2	3	3	2	2	4	2	3	2	2	2	3	4	3	4	4	2	2	4	4	2	4	4	4	3	2	3	4	3	2	4
2	2	3	2	3	2	1	2	3	2	3	2	3	2	2	2	3	3	3	3	3	3	2	2	3	3	2	2	3	2	3	2	2	4	3	2	4	2	2	3	4	2	4	3	2	4
2	2	3	2	3	2	3	4	3	2	3	2	3	3	4	2	4	3	2	3	3	3	3	2	3	3	2	4	2	4	3	2	4	4	2	3	5	4	4	2	3	2	4	3	2	4
2	2	2	1	3	3	2	2	3	1	2	2	3	3	3	2	3	2	1	3	4	2	3	2	2	3	4	4	3	2	2	1	2	3	2	1	4	3	3	2	3	4	3	3	2	4
3	1	3	2	3	3	2	3	3	2	3	3	3	2	3	3	3	3	2	3	3	3	3	2	2	3	3	4	3	4	4	2	2	4	2	3	4	3	4	2	4	4	4	2	2	4
3	1	2	1	4	2	2	3	3	1	3	2	3	3	3	2	3	2	1	3	4	2	3	2	2	2	3	4	2	4	3	3	2	5	3	3	4	3	2	2	2	4	4	2	2	4
3	1	3	1	3	2	2	2	2	2	1	1	2	2	2	3	3	2	2	1	3	2	2	2	3	1	2	2	2	3	3	1	1	2	2	2	3	3	2	2	2	4	4	2	2	4
3	1	1	1	4	1	4	4	4	1	1	4	4	2	1	2	4	2	2	2	4	2	2	2	2	3	3	3	3	3	3	3	3	3	3	3	3	3	3	4	2	3	4	2	2	4
3	2	2	2	3	3	2	3	3	2	2	3	3	3	2	2	2	2	2	3	4	3	3	2	2	3	4	3	3	2	4	2	1	3	3	1	4	4	4	3	3	4	3	2	2	4
3	2	3	2	3	2	2	3	3	2	2	2	3	3	3	2	3	2	2	2	3	2	3	2	2	4	4	4	4	5	4	2	2	4	2	4	4	4	4	2	3	4	3	2	2	4
3	2	2	2	3	3	2	2	3	2	2	2	2	2	2	2	2	2	2	2	2	2	2	2	2	2	3	3	4	4	4	3	2	4	2	2	3	3	3	2	2	4	3	2	2	4
3	2	3	3	3	2	3	2	3	3	3	2	2	2	3	2	3	2	2	3	3	2	3	2	2	4	4	4	4	4	4		4	4	3	4	4	4	4	4	3	3	3	2	2	4
3	2	3	4	4	4	2	2	3	2	2	2	2	3	2	2	3	3	2	2	3	2	2	2	2	2	2	3	3	4	4	1	1	1	2	2	3	1	2	4	3	3	3	2	2	4
2	2	1	1	2	2	1	2	2	1	2	2	1	4	3	1	2	2	2	2	2	2	1	1	1	1	1	1	1	1	2	2	2	2	2	3	3	3	1	1	1	1	1	2	2	4
2	2	3	2	4	1	1	2	2	2	2	3	1	3	3	1	2	1	3	2	3	2	2	3	1	2	3	2	5	4	1	4	3	3	2	3	1	3	1	2	1	3	4	1	2	4
2	2	2	2	4	2	4	3	3	2	3	2	2	3	3	2	3	2	2	2	4	2	2	2	2	1	4	4	4	4	2	1	1	3	1	1	4	1	2	1	1	4	1	2	1	4
2	2	3	1	2	3	2	1	2	1	2		3	3	2	2	2	2	2	2	2	2	2	2	2	1	1	3	2	3	1	1	1	4	1	1	4	1	3	1	1	3	3	1	1	4
2	2	3	2	3	4	2	3	4	3	2	1	2	3	3	3	2	2	2	2	3	2	1	2	3	1	2	5	4	3	4	4	3	3	2	3	4	3	4	3	2	4	1	1	1	4
2	2	3	1	1	1	1	3	1	1	3	1	3	1	3	1	4	1	1	1	4	1	4	1	1	2	1	2	1	1	1	1	1	1	2	4	4	4	2	1	1	1	1	1	1	4
2	2	3	2	3	3	3	3	3	2	2	3	2	3	3	2	2	2	2	2	3	2	3	2	2	2	2	2	2	3	4	2	2	4	2	2	4	3	4	2	3	4	4	3		3
2	2	3	2	4	2	3	2	2	2	3	2	3	2	2	3	4	3	3	2	3	2	2	2	2	3	4	4	4	5	4	3	4	5	4	3	4	4	5	4	5	4	5	4	5	3
2	2	3	1	3	3	4	3	2	1	2	3	4	3	2	1	2	3	4	3	2	1	2	3	4	2	1	3	4	5	4	3	2	1	2	3	4	5	1	2	3	4	5	4	4	3
2	2	3	3	3	3	3	3	3	3	3	3	3	4	4	3	2	3	3	3	3	4	3	2	3	3	3	4	3	4	4	3	5	5	4	3	4	2	3	4	4	5	4	4	4	3
2	2	3	2	3	3	1	2	3	3	2	2	2	3	2	2	2	3	2	3	3	3	2	2	2	3	3	4	4	3	4	4	3	3	4	2	4	3	4	2	3	5	4	4	4	3
2	2	3	1	3	3	3	3	3	1	2	2	2	1	1	2	3	3	1	1	4	1	2	1	3	4	4	4	4	4	3	2	2	4	4	2	4	4	4	5	5	4	4	4	4	3
2	2	3	2	3	3	3	2	3	2	3	3	3	3	2	2	4	3	3	3	4	3	3	2	2	4	4	4	3	4	4	3	3	3	3	4	5	5	4	4	4	4	4	4	4	3
2	2	3	1	4	3	1	3	3	3	4	3	2	4	3	3	3	3	4	3	3	3	2	2	3	3	3	4	4	5	4	4	3	3	4	3	4	5	4	4	4	4	4	4	4	3
2	2	3	2	4	2	2	2	2	2	2	3	2	2	3	3	2	2	2	3	3	2	2	2	3	3	3	4	3	5	4	4	4	4	4	4	4	4	4	4	4	4	4	4	4	3
2	2	3	2	3	3	3	3	3	3	3	2	3	3	1	2	3	2	1	3	3	2	2	2	2	4	4	4	3	4	4	4	3	4	3	3	4	4	4	4	4	4	4	4	4	3
2	2	3	2	3	3	3	3	2	2	2	3	3	3	3	3	4	3	2	3	3	2	2	2	2	3	3	4	4	4	4	3	3	3	3	3	4	4	4	4	4	4	4	4	4	3
2	2	3	2	4	3	3	2	3	3	2	2	3	3	2	2	3	3	3	2	3	3	3	3	3	3	4	4	3	3	4	4	4	4	4	4	4	4	4	4	3	3	4	4	4	3
3	2	4	2	3	3		2	3	2	3	2	1	1	3	2	3	3	3	3	4	3	3	3	2	4	3	4	4	3	4	4	4	4	3	4	4	4	4	3	2	3	4	4	4	3
2	2	3	3	1	2	2	3	3	3	3	3	3	3	4	3	3		3	1	3	2				4	4	4	4	4	4	4	3	4	4	5	4	5	4	4	4	2	4	4	4	3
3	2	3	2	3	2	2	3	3	3	3	3	3	3	3	3	3	3	3	3	3	3	3	3	3	4	3	4	4	4	4	4	4	4	4	4	4	4	4	3	4	4	3	4	4	3
3	2	3	2	3	2	3	3	2	2	2	2	3	2	3	2	3	3	2	2	3	2	2	2	2	2	2	4	4	5	4	4	2	4	3	4	4	4	4	3	4	4	3	4	4	3
3	2	3	3	4	3	2	3	3	2	3	3	3	3	3	3	3	3	3	3	3	3	3	3	3	4	3	4	4	3	4	4	3	4	4	4	4	4	3	3	4	4	3	4	4	3
3	2	2	1	3	2	3	2	2	1	2	3	3	2	2	3	4		3	2	3	2	3	2	2	4	4	2	3	5	4	2	3	4	2	2	2	2	2	4	3	4	3	4	4	3
2	2	3	2	3	3	2	3	3	2	3	3	3	2	3	3	2	3	3	3	2	3	3	2	2	3	3	3	3	4	3	3	3	4	3	4	3	4	3	3	3	4	3	4	4	3
2	2	3	3	3	3	3	3	3	3	3	3	3	3	3	3	3	3	3	3	3	3	3	3	3	3	3	4	4	3	3	3	3	4	3	3	4	3	3	4	4	3	3	4	4	3
2	2	2	2	3	3	3	2	3	2	2	2	3	3	2	3	3	2	3	2	2	2	2	3	2	4	4	4	3	3	4	4	4	3	4	3	4	3	3	4	3	3	3	4	4	3
2	2	2	2	2	3	3	2	3	2	3	3	3	3	3	2	3	2	2	2	3	3	2	2	3	4	3	4	3	3	3	3	3	4	3	3	3	3	4	3	3	3	3	4	4	3
2	2	2	1	3	3	3	3	3	2	2	3	3	3	2	2	3	2	2	2	2	3	3	2	3	3	2	3	2	3	2	2	2	2	3	2	2	3	4	3	3	3	3	4	4	3
2	2	3	2	4	2	3	3	3	2	3	4	3	3	3	3	4	2	2	3	4	2	3	3	2	4	4	5	5	5	4	4	3	5	4	4	4	5	4	4	3	3	2	4	4	3
2	2	3	1	4	3	3	2	4	1	3	2	4	3	2	2	4		2	3	4	3	2	4	3	2	3	4		3	4	4	4	4	2	3	4	2	2	3	2	2	2	4	4	3
2	2	3	1	3	2	2	3	4	1	4	2	3	1	3	3	3	3	3	3	4	4	3	2	1	4	2	5	4	5	3	4	4	4	3	2	3	3	4	3	4	2		3	4	3
2	2	1	3	2	3	2	3	2	2	3	3	3	4	3	3	4	3	3	2	3	2	3	4	3	4	4	4	5	3	3	4	4	4	3	4	3	4	5	4	3	4	5	3	4	3
2	2	3	1	3	3	3	3	4	4	4	3	4	4	3	3	3	4	4	3	4	4	4	2	4	4	5	5	4	5	5	5	3	5	4	4	5	5	4	4	5	5	4	3	4	3
2	2	2	2	2	2	2	2	3	2	2	2	2	2	2	2	2	2	2	2	2	2	2	2	2	4	4	4	4	4	4	3	4	4	3	4	3	4	3	3	4	4	4	3	4	3
2	2	3	3	3	3	4	4	2	2	3	3	2	3	4	3	4	4	3	3	4	3	4	3	3	4	3	4	3	4	4	2	4	4	4	4	5	4	4	2	4	4	4	3	4	3
2	2	2	2	3	2	2	2	2	2	3	2	2	2	2	2	3	3	2	2	3	2	2	2	3	3	4	4	3	3	3	3	4	4	3	4	4	4	4	3	3	4	4	3	4	3
2	2	3	2	3	3	3	3	3	2	3	3	3	3	3	3	3	3	2	3	3	3	3	2	3	3	3	3	3	3	3	3	3	3	3	3	3	3	3	3	3	4	4	3	4	3
2	2	2	2	2	1	2	1	2	3	1	3	1	3	3	2	2	1	3	3	1	1	3	3	1	3	4	4	3	2	4	2	2	3	2	4	2	3	3	4		3	4	3	4	3
3	1	3	1	3	3	3	3	3	1	4	4	4	3	3	3	3	3	3	3	3	3	3	3	3	3	4	3	4	3	4	3	4	3	3	4	4	4	4	3	4	3	4	3	4	3
2	1	3	2	3	3	3	3	3	2	3	2	3	3	3	3	3	2	2	3	3	2	3	2	2	3	4	4	4	3	4	3	2	4	3	3	3	3	3	3	4	3	4	3	4	3
2	1	3	2	2	2	2	2	3	2	3	2	2	2	2	2	3	3	2	2	2	3	3	2	2	2	3	3	4	3	3	2	2	2	2	2	3	3	3	4	3	3	4	3	4	3
3	2	3	1	2	3	2	2	3	1	1	2	1	3	2	2	3	2	2	2	3	2	3	1	2	3	3	4	4	3	4	2	3	4	3	3	4	3	3	3	3	3	4	3	4	3
3	2	3	2	3	3	3	3	3	2	2	3	3	3	3	3	2	3	3	3	2	3	2	3	3	2	2	3	4	4	3	3	3	3	4	4	3	3	3	4	2	3	4	3	4	3
2	2	3	2	3	3	3	3	3	2	3	2	2	3	3	2	3	2	2	2	3	3	3	2	2	4	4	4	4	4	4	4	3	4	4	3	4	4	4	4	4	4	3	3	4	3
2	2	3	2	3	2	2	3	3	3	3	2	2	3	3	2	2	2	3	2	3	3	2	2	3	3	3	3	2	3	2	2	3	4	3	3	3	4	3	4	3	4	3	3	4	3
2	2	2	2	3	2	3	2	2	2	2	3	3	2	3	3	4	3	3	2	4	3	2	3	2	4	4	3	3	3	3	4	4	4	4	4	4	4	4	3	3	4	3	3	4	3
2	2	3	2	2	2	2	2	3	2	3	3	2	2	3	3	2	3	2	3	3	2	3	2	3	2	3	4	3	3	3	3	3	4	3	2	3	3	3	3	3	4	3	3	4	3
2	2	1	3	3		4	3	2	3	2	3	4	3	4	2	3	3	4	3	4	3	4	3	4	1	1	2	2	3	2	3	2	3	4	3	4	5	2	3	3	4	3	3	4	3
2	2	1	2	4	4	4	3	3	3	2	1	3	3	2	2	3		2	3	4	3	3	1	3	4	3	4	2	5	3	4	3	5	3	2	2	4	4	4	4	3	3	3	4	3
2	2	2	2	2	2	2	2	3	2	3	3	3	3	3	2	3	2	2	3	3	2	3	2	2	3	3	4	4	4	4	3	4	4	4	3	4	4	3	3	4	3	3	3	4	3
2	1	2	4	4	4	4	3	3	2	3	3	3	3	3	3	3	3	3	3	3	3	3	3	3	3	2	2	2	3	2	3	2	2	3	2	4	3	2	3	2	4	2	3	4	3
2	2	2	1	3	3	2	2	2	3	2	3	3	3	2	3	3	3	2	2	3	3	2	3	2	3	3	4	4	2	2	3	3	2	3	4	4	3	3	2	4	3	2	3	4	3
2	2	1	2	2		2	2	2	1	2	1	2	4	2	1	2		1	2	2	2	1	4	2	1	1	2	2	2	3	3	2	3	3	2	3	3	2	1	2	2	2	3	4	3
2	2	3	2	3	3	2	2	3	2	3	2	3	3	3	2	3	3	2	3	3	3	3	2	2	4	3	4	3	4	4	4	3	4	4	4	4	3	4	4	4	4	4	2	4	3
2	2	2	1	2	3	2	3	2	4	3	2	1	2	2	2	1	3	2	1	4	1	1	3	1	2	1	2	3	1	4	1	4	4	4	3	3	2	1	2	3	4	4	2	4	3
2	2	3	2	3	3	3	3	3	2	3	2	3	3	3	3	3	3	2	3	3	3	3	2	3	2	4	3	4	3	4	4	3	4	4	3	5	4	4	4	4	3	4	2	4	3
2	2	3	1	4	2	2	2	2	3	4	3	3	3	4	4	3	3	3	4	4	2	4	3	3	3	4	4	4	5	2	3	2	4	5	2	5	4	4	3	4	3	4	2	4	3
2	2	3	3	3	3	2	2	3	3	3	2	3	3	3	3	2	3	2	3	2	2	3	3	3	3	3	4	4	4	3	4	3	3	3	4	4	4	4	4	3	2	4	2	4	3
2	2	3	2	3	2	2	4	4	1	3	2	4	3	4	2	3	2	2	3	4	3	3	2	2	4	4	3	4	3	5	4	5	5	2	4	5	5	5	4	3	5	3	2	4	3
2	2	2	2	3	2	3	3	2	2	3	3	3	2	2	2	3	2	2	2	3	2	2	2	2	3	4	4	4	3	4	3	3	4	2	3	4	4	3	4	4	4	3	2	4	3
2	2	3	2	3	3	3	3	3	2	2	2	3	3	2	2	3	2	2	2	4	2	3	2	2	3	3	4	3	4	3	3	2	3	1	1	4	2	2	1	1	4	3	2	4	3
2	2	3	2	4	3	3	3	2	3	3	3	3	2	4	3	3	3	3	2	4	3	4	4	3	4	4	4	2	3	3	4	3	4	4	4	3	4	4	2	3	2	3	2	4	3
2	2	3	2	3	2	3	1	1	1	2	3	3	1	2	2	3	3	1	3	3	1	3	1	1	3	2	3	1	2	2	1	1	3	3	2	3	2	3	1	2	2	3	1	4	3
2	2	4	2	3	3	3	2	3	2	2	3	3	3	3	2	3	2	2	3	3	2	3	2	2	3	4	4	3	3	3	4	4	3	4	3	4	3	4	3	4	4	5	4	3	3
2	2	2	2	3	3	2	2	2	2	2	2	2	2	2	2	3	3	2	2	3	2	3	2	2	2	2	3	4	4	4	2	4	4	2	3	4	5	1	2	3	4	5	4	3	3
3	2	3	2	3	3	2	2	2	2	2	2	3	2	2	2	3	3	2	2	3	2	2	2	2	3	3	3	4	3	4	3	3	3	3	3	4	3	4	3	3	4	4	4	3	3
3	2	2	1	3	2	2	2	2	1	2	2	3	2	2	2	3	2	2	2	3	3	3	2	3	2	3	4	3	3	4	3	3	4	4	4	4	3	3	3	3	4	4	4	3	3
2	2	2	2	3	3	2	4	3	1	1	1	1	3	2	3	3	3	2	2	3	3	1	3	3	4	4	4	4	4	4	4	4	4	4	4	4	4	4	4	4	3	4	4	3	3
2	2	3	1	2	3	2	2	3	3	2	3	3	3	3	2	3	3	2	3	3	3	3	2	2	3	4	4	4	3	4	3	3	3	4	3	4	4	4	4	4	3	4	4	3	3
2	2	3	2	2	3	2	2	3	2	2	2	2	3	3	3	3	2	2	2	3	3	2	2	3	3	3	3	3	3	3	3	4	3	3	3	3	3	4	3	4	3	4	4	3	3
2	2	2	1	3	3	2	2	2	1	2	2	3	2	3	2	3	2	2	2	3	2	2	2	3	3	3	4	4	4	4	4	3	3	3	3	3	3	4	3	3	3	4	4	3	3
2	2	2	1	3	3	3	2	2	1	2	2	2	3	2	3	3	3	1	2	3	1	3	1	2	4	4	4	4	3	2	4	3	4	3	3	4	4	3	3	3	3	4	4	3	3
3	2	4	2	4	3	4	2	3	3	3	3	4	3	3	3	3	2	2	3	3	3	3	3	3	4	4	5	5	4	4	5	4	4	4	5	3	3	4	4	3	4	3	4	3	3
3	2	3	3	3	3	3	3	3	3	2	3	1	2	3	1	2	3	1	2	2	3	3	3	4	3	2	4	4	4	4	4	4	4	4	4	4	4	4	4	3	3	3	4	3	3
2	2	2	2	2	3	2	3	2	2	2	2	2	3	2	2	3	3	1	2	3	1	3	1	2	4	4	5	4	2	3	1	2	2	4	3	3	2	4	2	4	2	3	4	3	3
	2	3	2	2	3	2	3	3	2	2	2	2	2	2	2	2	2	2	3	2	3	2	3	2	3	2	3	2	4	1	2	3	2	2	2	3	3	1	2	3	4	5	3	3	3
2	1	2	2	4	3	3	3	3	1	2	2	2	2	3	2	3	2	2	2	4	3	3	2	2	5	4	4	4	4	4	4	4	4	4	4	4	4	3	3	3	3	5	3	3	3
3		2	1	2	2	2	2	2	1	2	2	2	2	2	2	3	2	2	2	3	2	2	1	2	2	3	3	3	4	3	2	3	4	3	2	4	3	3	3		4	4	3	3	3
3	2	3	2	3	2	2	3	4	2	3	2	3	3	3	2	3	2	1	3	3	3	3	3	3	1	3		4	4	4	3	3	4	4	3	4	4	4	4	4	4	4	3	3	3
3	2	3	2	3	3	2	2	3	3	3	4	3	3	3	3	4	3	3	3	4	3	3	3	3	3	4	3	4	4	4	3	4	3	3	4	4	3	4	4	4	4	4	3	3	3
3	2	3	2	3	3	2	3	2	3	3	3	2	3	3	2	3	2	3	3	3	2	3	2	2	3	3	4	4	4	4	3	3	4	3	3	3	3	4	4	4	4	4	3	3	3
3	2	3	2	3	3	2	3	3	2	3	2	3	3	3	3	3	3	2	3	3	2	3	2	3	3	3	4	3	3	4	3	3	4	4	3	4	4	4	3	4	4	4	3	3	3
3	2	3	2	3	3	3	2	3	2	3	3	3	3	2	2	3	3	2	3	3	2	3	2	2	3	3	4	4	4	4	3	3	4	3	3	4	4	4	3	4	4	4	3	3	3
3	2	3	1	2	2	2	2	3	2	2	2	2	3	2	2	2	3	2	2	3	2	2	2	2	2	3	4	2	3	3	2	3	3	4	3	4	2	4	3	4	4	4	3	3	3
3	2	3	1	3	3	3	2	2	2	2	3	3	3	2	3	3	3	2	2	3	2	2	2	3	2	3	4	2	3	4	4	3	4	4	3	4	4	3	3	4	4	4	3	3	3
3	2	3	2	3	3	2	2	3	2	3	2	3	3	2	3	3	3	2	3	3	2	3	2	3	3	3	3	2	3	4	2	3	4	3	2	3	4	3	3	4	4	4	3	3	3
3	2	3	1	3	2	2	2	2	3	2	2	2	2	2	2	2	2	2	2	3	2	3	2	2	3	3	2	2	2	2	3	2	4	3	4	4	3	3	3	4	4	4	3	3	3
3	2	2	1	3	3	2	2	3	2	2	2	3	3	3	3	3	3	2	2	3	2	3	2	3	2	3	4	3	3	4	4	3	3	4	3	4	3	3	3	4	4	4	3	3	3
3	2	3	2	3	3	2	2	2	2	3	3	3	2	3	2	4	2	2	2	3	3	3	3	2	4	4	4	4	4	4	3	4	5	4	3	4	3	3	4	3	4	4	3	3	3
3	2	3	2	3	3	2	3	3	2	3	3	3	3	3	2	3	2	2	3	3	2	3	2	2	2	4	3	4	4	3	3	2	4	3	2	3	4	4	3	3	4	4	3	3	3
3	2	2	2	3	2	2	2	2	2	3	2	3	2	2	2	3	2	2	2	2	2	2	3	2	3	3	4	3	3	3	3	2	3	4	3	4	3	4	3	3	4	4	3	3	3
3	2	3	2	3	2	3	3	3	2	3	2	3	3	3	2	3	2	2	3	3	3	3	2	2	3	3	4	4	3	4	4	3	4	4	3	4	4	3	3	3	4	4	3	3	3
2	2	2	2	3	3	3	3	2	2	3	2	3	2	3	2	3	2	2	2	3	3	2	2	2	4	4	4	4	3	3	4	3	4	4	3	4	4	3	3	4	3	4	3	3	3
2	2	3	3	3	3	2	2	4	2	3	3	3	3	3	3	3	3	3	4	4	3	3	3	3	3	3	4	5	4	4	4	4	5	4	3	4	4	4	2	4	3	4	3	3	3
2	2	3	2	3	3	2	2	3	2	2	3	2	3	3	2	3	2	2	2	2	2	3	2	3	2	2	2	3	5	4	3	2	4	3	4	4	3	3	4	3	3	4	3	3	3
2	2	3	1	3	3	3	3	3	1	2	3	2	2	3	2	2	3	1	2	4	2	3	1	3	4	4	4	4	4	2	2	2	4	3	2	1	3	4	4	2	3	4	3	3	3
2	2	3	3	3	2	2	3	2	2	3	3	3	2	3	2	3	2	2	2	3	2	3	3	2	2	2	4	4	4	4	4	3	3	4	3	5	3	4	2	3	2	4	3	3	3
2	2	3	1		3	2	2	2	2	3	3	3	2	3	3	3	3	2	2	3	2	3	3	2	3	3	4	3	3	3	4	3	3	4	4	4	4	3	4	4	4	3	3	3	3
2	2	2	1	2	2	2	2	2	2	1	1	1	1	2	2	1	2	1	1	2	2	2	2	2	2	2	2	2	4	4	3	4	4	4	3	4	4	4	3	3	4	3	3	3	3
2	2	3	2	3	3	3	3	3	2	3	3	3	3	3	3	3	3	2	2	3	2	3	2	3	3	3	4	3	4	4	3	2	4	3	3	4	3	4	3	3	4	3	3	3	3
2	2	2	2	3	2	3	2	2	2	2	2	2	3	2	2	2	3	2	2	2	3	3	2	2	3	3	3	3	4	3	3	3	3	4	3	3	3	4	3	3	4	3	3	3	3
2	2	3	1	3	2	3	2	2	2	2	2	2	2	2	2	3	2	2	2	3	2	2	2	2	3	3	3	4	4	3	3	3	4	3	3	3	3	3	3	3	4	3	3	3	3
2	2	2	2	2	3	2	2	2	2	2	2	2	2	2	2	2	2	2	2	2	3	2	2	2	4	3	4	3	3	3	3	3	4	3	3	3	3	3	3	3	4	3	3	3	3
2	2	3	1	3	3	3	2	4	3	3	3	3	3	3	2	3	3	3	3	3	3	3	3	2	3	3	3	3	3	3	3	2	3	2	2	3	2	3	3	3	4	3	3	3	3
2	2		1	3	3	2	2	3	1	2	3	2	3	2	3	3	2	1	2	3	2	2	2	2	3		3	3	4	4	2	2	4	2	2	4	3	3	2	3	4	3	3	3	3
2	2	4	1	4	4	4	3	3	1	1	1	2	2	3	1	3	3	1	2	4	1	3	1	3	4	3	3	2	4	3	2	3	4	4	5	4	4	4	3	2	4	3	3	3	3
2	2	3	4	3	3	2	3	3	4	2	3	3	3	2	3	3	3	3	3	3	3	3	4	3	4	3	4	4	3	4	4	4	3	3	4	3	4	4	3	4	3	3	3	3	3
2	2	3	2	3	3	3	3	3	2	2	2	3	2	2	3	3	3	2	2	3	3	2	2	3	4	4	4	4	4	4	3	3	4	3	3	3	3	3	3	4	3	3	3	3	3
2	2	3	1	3	2	3	2	2	1	2	2	3	2	2	3	3	2	2	2	3	2	3	2	2	3	3	3	3	3	2	2	3	4	3	3	3	3	3	3	4	3	3	3	3	3
2	2	3	2	2	3	3	3	2	2	3	2	2	2	3	3	3	3	2	3	3	2	3	2	2	3	4	4	3	3	4	3	2	2	4	4	4	2	4	2	4	3	3	3	3	3
2	2	3	1	3	2	3	2	2	1	2	1	1	2	2	1	3	1	4	2	3	1	2	1	1	2	3	4	4	3	3	4	2	4	4	3	3	3	4	4	3	3	3	3	3	3
2	2	3	1	4	3	4	3	4	2	4	2	4	3	3	2	4	3	2	3	4	3	3	2	2	2	4	4	4	4	3	4	4	4	3	2	3	2	4	4	3	3	3	3	3	3
2	2														3	2	3	2	3	2	2	3	3	3	2	2	3	3	4	4	3	4	4	4	4	4	4	4	3	3	3	3	3	3	3
2	2	3	2	3	2	2	3	2	3	3	2	3	2	3	2	3	2	2	3	3	3	2	2	2	3	4	3	4	4	3	4	4	4	3	3	4	4	4	3	3	3	3	3	3	3
2	2	3	2	4	4	2	4	4	4	4	3	4	4	4	2	4	3	2	3	4	3	3	3	2	4	4	5	5	4	4	4	4	4	4	3	3	3	4	3	3	3	3	3	3	3
2	2	2	2	3	3	2	2	3	2	3	2	2	3	3	2	3	2	2	3	3	3	3	2	2	2	2	3	4	3	3	3	3	4	2	2	2	2	4	3	3	3	3	3	3	3
2	2	3	3	3	2	3	3	3	3	2	3	3	4	3	3	3	2	3	3	3	3	3	3	3	4	4	3	3	4	4	4	4	4	4	4	4	4	3	3	3	3	3	3	3	3
3	1	3	3	3	3	3	3	3	3	3	3	3	3	3	3	3	3	3	3	3	3	3	3	3	3	3	3	3	3	3	3	3	3	3	3	3	3	3	3	3	3	3	3	3	3
2	1	2	2	2	2	2	2	2	2	2	2	2	2	2		3	3	2	2	3	3	3	3	2	3	3	3	3	3	3	3	3	3	3	3	3	3	3	3	3	3	3	3	3	3
2	1	3	2	3	3	3	3	3	3	3	3	3	3	3	3	3	3	3	3	3	3	3	2	2	3	3	3	3	3	3	3	3	3	3	3	3	3	3	3	3	3	3	3	3	3
	2	3	1	3	3	2	2	2	1	2	2	2	2	3	3	3	2	2	2	3	2	3	2	2	3	3	3	3	3	3	3	3	3	3	3	3	3	3	3	3	3	3	3	3	3
	2	3	1	4	3	3	2	2	2	2	2	3	2	2	3	2	3	2	2	3	2	2	2	2	3	3	3	3	3	3	3	3	3	3	3	3	3	3	3	3	3	3	3	3	3
3	2	2	2	2	2	2	2	2	2	2	2	2	2	2	2	3	2	2	2	2	2	2	2	2	3	3	3	3	3	3	3	3	3	3	3	3	3	3	3	3	3	3	3	3	3
3	2	1	1	3	2	2	2	3	2	3	3	2	2	2	2	2	2	2	2	3	3	3	2	2	2	2	2	2	3	3	3	3	3	3	3	3	3	3	3	3	3	3	3	3	3
3	2	3	2	3	3	2	3	2	2	2	2	3	3	2	3	3	2	2	2	3	2	2	2	2	3	3	2	3	4	3	2	3	2	3	3	3	3	3	3	3	3	3	3	3	3
2	2	2	2	3	2	3	2	3	2	2	2	2	2	2	2	3	2	2	2	3	2	2	2	2	3	3	3	3	3	3	3	2	3	1	3	3	3	3	3	3	3	3	3	3	3
2	2	2	1	3	1	3	1	1	2	2	3	1	1	2	3	3	3	3	3	3	3	3	3	3	3	3	3	3	3	3	3	3	2	1	3	3	3	3	3	3	3	3	3	3	3
2	2	2	1	2	1	1	2	1	1	1	1	2	1	1	1	3	2	1	1	3	1	2	1	1	3	2	3	3	3	3	3	2	4	3	3	3	2	3	3	3	3	3	3	3	3
2	2	1	1	1	1	1	1	1	1	1	1	1	1	1	1	3	1	1	1	1	1	1	1	1	1	1	1	1	1	1	3	1	5	1	3	1	1	3	3	3	3	3	3	3	3
2	2	3	2	4	3	4	3	4	2	3	3	4	4	4	3	2	3	3	3	3	3	4	2	3	3	4	2	3	3	2	2	4	4	4	3	4	4	2	2	3	3	3	3	3	3
2	2	3	1	3	3	3	2	2	2	2	2	3	2	2	3	3	2	2	2	3	2	2	2	2	3	3	3	3	4	4	2	2	3	3	3	4	4	4	1	3	3	3	3	3	3
2	2	3	2	3	3	2	3	2	2	1	2	2	2	3	2	2	2	2	2	3	2	3	2	2	3	2	3	3	4	3	2	3	3	3	4	4	4	2	3	2	3	3	3	3	3
2	2	4	4	4	4	4	4	4	4	4	4	4	4	4	4	4	4	4	4	4	4	4	4	4	2	2	2	2	2	3	3	3	2	2	3	2	3	2	3	2	3	3	3	3	3
2	2	2	2	3	2	3	2	3	2	2	2	3	2	2	2	3	2	2	2	3	2	2	2	2	3	4	4	4	4	4	3	2	4	2	2	4	3	3	2	2	3	3	3	3	3
2	2	2	3	2	2	3	2	2	3	2	2	2	3	3	2	2	3	2	2	2	2	3	3	3	2	4	3	2	2	3	2	3	3	4	4	4	3	2	2	2	3	3	3	3	3
2	2	2	1	3	2	3	3	3	2	3	3	3	3	2	2	3	2	1	3	4	2	2	2	2	2	4	4	2	5	2	3	4	3	3	3	3	3	2	2	2	3	3	3	3	3
2	2	1	1	4	1	1	2	3	1	1	1	2	2	3	2	4	2	2	1	3	1	2	1	1	3	3	3	3	2	2	2	2	3	3	3	3	3	2	2	2	3	3	3	3	3
2	2	3	2	3	3	3	3	2	2	2	2	3	2	3	3	3	2	2	2	3	2	3	2	2	2	2	3	2	2	2	2	2	2	2	2	2	2	2	2	2	3	3	3	3	3
2	2	3	3	3	3	3	3	3	3	3	3	3	3	3	3	3	3	3	3	3	3	3	3	3	3	3	3	3	4	3	2	1	3	3	2	3	3	3	2	3	2	3	3	3	3
2	2	3	3	3	3	2	3	2	3	2	3	3	3	2	2	2	2	2	2	2	3	2	2	3	3	3	3	3	3	3	3	2	3	3	3	2	3	3	2	3	2	3	3	3	3
2	2	2	3	3	2	2	2	4	3	3	3	3	3	3	3	3	3	3	3	3	3	3	3	3	3	3	4	3	3	3	3	2	3	4	3	4	4	3	3	2	2	3	3	3	3
2	2	3	2	3	2	3	3	3	2	3	2	2	2	3	1	2	3	2	3	4	2	3	2	3	3	2	3	2	3	3	3	3	4	3	2	4	3	4	2	2	2	3	3	3	3
2	2	3	3	3	2	3	2	3	2	3	2	2	2	3	2	3	2	2	2	3	2	2	3	2	2	3	2	3	3	3	2	2	3	2	4	4	3	3	3	2	3	2	3	3	3
2	2	3	2	2	3	2	3	2	3	3	3	3	3	3	3	3	2	2	3		2	3	2	3	3	3	3	3	3	3	3	3	3	2	2	2	2	3	3	2	3	2	3	3	3
2	2	1	2	4	2	2	3	3	2	2	2	3	2	3	2	4	2	2	2	2	2	4	2	1	3	3	4	3	2	3	2	2	4	2	4	4	2	3	2	3	2	2	3	3	3
2	2	2	2	3	2		3	2	2		4	2	3	3	2	3	2	2	3	2	3	3	3	3	2	3	2	3	4	2	3	4	3	3	3	3	4	1	2	3	2	2	3	3	3
2	2	2	1	3	3	2	2	3	2	1	2	2	3	2	1	3	2	2	2	3	3	2	2	2	3	2	4	4	2	4	2	3	3	3	4	3	4	3	2	4	4	4	2	3	3
2	2	2	2	3	2	2	3	1	2	3	2	2	2	3	2	2	2	2	3	3	3	2	2	3	3	4	4	4	4	3	3	3	4	3	3	4	2	3	2	4	4	4	2	3	3
2	2	3	1	3	3	2	2	2	2	2	2	3	2	3	3	3	3	2	2	3	2	3	2	2	3	4	5	3	4	5	4	4	3	4	3	4	3	4	3	4	3	4	2	3	3
2	2	1	1	3	2	2	2	2	2	2	3	3	2	2	3	2	2	1	2	2	3	3	2	2	1	2	4	3	5	5	3	2	3	4	3	4	4	3	3	4	3	4	2	3	3
2	2	2	1	3	2	3	3	3	2	2	2	3	3	2	3	3	3	2	2	4	1	3	2	2	3	4	3	2	4	4	4	4	4	3	2	2	2	2	4	3	3	4	2	3	3
2	2	3	2	3	3	3	3	3	2	3	3	3	3	3	3	3	3	2	2	3	2	3	2	2	3	3	4		3	3	3	3	3	3	4	3	4	3	2	3	3	4	2	3	3
2	1	2	1	2	3	3	2	3	2	2	2	2	3	3	2	3	2	2	2	3	2	3	2	3	2	2	3		2	2	3	2	4	2	2	4	3	4	3	2	4	2	2	3	3
2	1	2	4	3	3	3	2	2	2	3	2	4	2	4	3	2	3	2	4	2	2	4	2	3	3	1	4	1	4	1	4	1	4	2	4	2	3	2	3	1	3	2	2	3	3
2	1	3	2	3	3	3	3	3	2	3	2	2	3	3	3	3	2	2	3	2	3	3	2	2	3	3	3	3	4	4	4	3	3	3	3	3	3	3	3	3	2	2	2	3	3
3	2	3	3	3	3	2	2	2	3	2	3	2	2	2	2	3	3	3	2	3	3	2	3	2	4	3	2	3	3	3	3	3	3	3	3	3	3	4	3	2	2	2	2	3	3
2	2	1	1	1	1	1	2	2	1	2	2	2	2	1	2	2	1	1	2	2	2	1	1	1	1	1	2	2	2	2	2	2	2	2	3	3	3	1	1	2	2	2	2	3	3
2	2	3	3	4	3	4	3	3	3	3	4	3	3	3	3	3	4	3	4	3	3	4	3	3	3	4	4	2	1	2	2	2	3	3	1	3	3	3	2	2	4	1	2	3	3
2	2	3	3	3	3	3	3	3	4	3	4	4	4	3	3	4	3	2	3	4	2	2	3	2	2	2	4	3	4	4	1	1	3	3	3	4	4	3	2	2	2	1	2	3	3
2	2	3	2	2	3	3	3	2	2	3	3	2	2	2	2	2	3	2	3	3	2	3	2	2	2	2	2	2	3	3	2	3	2	3	2	4	3	3	3	3	5	4	4	2	3
2	2	3	3	3	3	3	3	3	3	3	3	3	3	3	3	3	3	4	4	3	3	3	3	3	3	2	2	2	2	1	3	3	3	3	3	3	3	3	2	3	3	4	4	2	3
2	2	3	1	2	2	2	2	2	1	2	2	3	2	2	2	2	2	1	1	2	2	2	1	1	4	4	3	3	4	3	3	3	2	3	3	2	3	3	2	2	3	3	4	2	3
2	2	2	1	3	2	3	2	3	2	2	2	3	2	3	3	3	2	2	3	3	2	3	1	2	3	2	3	2	3	4	4	2	3	3	4	3	4	3	2	3	2	3	4	2	3
2	2	2	3	2	1	1	3	1	3	1	2	1	2	2	1	3	2	2	3	2	3	1	2	3	2	3	4	3	1	2	3	2	3	2	3	3	2	2	2	3	4	4	3	2	3
	2	1	1	3	2	3	3	2	3	2	3	2	3	2	2	3	3	3	3	3	4	4	2	4	3	4	2	3	2	4	3	2	4	3	3	4	2		2	3	3	4	3	2	3
3	2	4	2	4	4	3	3	2	3	3	4	3	3	3	4	2	2	2	3	4	4	4	4	2	2	3	4	3	3	4	3	3	4	4	3	4	3	4	2	3	3	4	3	2	3
3	2	2	1	3	3	2	2	2	4	3	3	4	3	3	3	4	3	4	3	4	4	3	4	3	4	4	4	3	4	4	3	3	4	3	2	4	2	3	2	2	3	4	3	2	3
3	2	3	1	3	4	3	2	3	2	2	3	3	4	3	2	3	2	2	3	2	1	3	1	2	3	2	4	2	3	5	2	3	4	3	1	3	3	3	1	2	3	4	3	2	3
3	2	3	1	3	2	3	3	2	2	2	3	3	2	3	3	3	3	2	3	3	2	3	2	2	2	3	4	3	3	4	2	2	4	4	2	3	4	4	2	3	2	4	3	2	3
3	2	3	3	3	3	2	3	1	2	2	3	2	3	2	3	3	2	2	3	3	2	3	2	2	3	4	3	3	2	4	3	4	3	2	3	4	3	2	3	4	4	3	3	2	3
3	2	2	2	2	3	3	2	2	3	2	3	2	2	1	2	3	3	3	2	2	2	3	2	2	2	2	3	3	2	3	3	3	4	2	3	4	3	2	2	2	4	3	3	2	3
3	2	3	1	3	2	3	2	3	2	2	3	2	3	2	2	3	2	2	2	3	1	3	1	1	3	3	2	3	3	3	2	3	3	3	3	4	3	3	3	3	3	3	3	2	3
3	2	2	2	3	3	4	3	3	4	1	2	3	4	3	3	3	2	2	3	3	4	3	4	3	1	1	2	2	2	1	2	3	4	5	4	5	4	2	2	3	3	3	3	2	3
3	2	3	2	3	3	3	3	3	2	2	2	4	2	2	3	3	3	3	2	3	3	3	3	3	3	3	2	3	2	5	2	3	3	2	3	3	4	3	4	2	3	3	3	2	3
3	2	2	2	3	2	2	2	3	2	2	3	3	2	2	3	3	3	3	3	3	3	3	3	3	3	2	4	2	2	2		2	3	3	3	3	3	3	3	3	2	3	3	2	3
3	2	3	1	4	3	3	2	2	2	3	2	2	3	2	2	1	3	3	2	2	3	2	3	2	3	3	3	4	3	3	3	4	4	4	3	3	3	3	2	3	2	3	3	2	3
3	2	2	2	3	2	3	2	3	3	3	2	3	2	2	2	3	2	2	3	3	2	3	2	2	2	3	3	2	3	3	2	3	3	3	2	3	2	3	2	3	2	3	3	2	3
3	2	2	1	2	2	3	2	2	2	2	2	2	2	2	2	2	2	2	2	3	2	2	2	2	2	2	3	2	3	3	3	2	3	3	2	2	2	3	2	3	2	3	3	2	3
3	2	2	2	3	2	2	2	3	2	2	2	3	2	2	2	3	2	2	2	3	2	2	2	2	2	2	2	2	2	2	2	3	2	2	2	2	2	2	2	3	3	2	3	2	3
3	2	2	3	2	2	2	2	3	3	2	3	3	3	2	2	3	2	3	3	2	3	3	3	2	2	2	2	2	2	2	2	3	3	2	2	3	2	3	3	2	3	2	3	2	3
3	2	1	1	2	2	2	1	2	3	2	3	4	3	4	2	1	1	3	4	2	3	4	4	3	1	1	2	1	2	3	2	3	2	2	2	3	3	1	1	2	3	2	3	2	3
3	2	2	1	3	3	2	2	3	2	1	2	2	2	2	2	3	3	2	2	2	2	2	2	2	3	4	4	2	3	2	2	4	3	3	3	3	3	3	3	2	2	2	3	2	3
3	2	3	2	3	2	2	2	2	2	3	3	2	3	3	3	3	3	2	3	4	2	3	2	2	2	3	4	2	3	4	2	2	5	4	4	3	4	3	2	3	4	4	2	2	3
3	2	2	1	3	3	3	3	3	2	2	2	2	3	3	2	3	2	2	2	3	2	3	2	2	2	2	3	2	4	3	2	2	4	3	2	4	3	4	2	2	4	4	2	2	3
3	2	3	2	3	3	3	2	3	2	2	2	3	3	2	3	3	2	2	2	3	2	3	2	2	3	2	4	3	3	4	2	2	4	4	2	3	2	4	2	3	3	4	2	2	3
3	2	2	2	4		3	2	3	2	2	3	4	3	2	2	4	2	2	2	4	2	2	3	2	2	3	4	3	3	3	2	2	3	3	3	4	3	3	2	4	4	3	2	2	3
3	2	2	2	3	3	2	2	3	2	3	2	2	3	3	2	3	3	2	3	3	2	3	2	2	2	4	3	2	2	3	3	3	4	3	2	4	3	2	2	4	3	3	2	2	3
2	2	2	2	3		2	2	3	2	3	2	3	2	3	3	2	3	2	3	3	2	2	3	2	2	3	3	2	2	3	2	3	3	3	2	3	2	2	2	3	2	3	2	2	3
2	2	3	2	2	2	2	2	2	2	2	2	2	2	2	2	3	2	2	2	2	2	3	2	2	2	1	3	2	2	3	2	2	4	2	1	4	3	3	2	2	2	3	2	2	3
2	2	3	2	3	3	2	4	4	3	3	4	3	4	4	3	3	2	1	3	4	3	4	2	2	2	3	2	3	2	3	3	2	4	2	3	4	2	3	2	2	1	3	2	2	3
2	2	3	3	3	4	2	3	3	3	3	3	3	3	3	3	3	3	3	3	3	3	3	3	2	3	3	3	2	3	3	2	2	3	2	2	4	2	2	1	2		2	2	2	3
2	2	2	1	3	2	3	2	2	1	2	2	3	2	2	2	3	2	1	2	3	1	2	1	2	2	3	2	2	2	3	2	2	4	3	2	4	2	2	2	2	4	2	2	2	3
2	2	3	2	2	3	1	2	3	1	2	2	1	2	2	2	3	2	2	3	3	2	2	2	2	1	2	3	2	2	3	1	2	4	3	2	3	2	2	1	2	2	2	2	2	3
2	2	1	3	3	3	3	3	1	2	3	2	2	3	2	2	2	3	3	2	3	2	3	2	3	2	2	2	2	2	2	2	4	3	3	3	2	2	2	2	3	1	2	2	2	3
2	2	2	2	3	2	3	3	3	3	2	2	2	2	3	2	3	2	2	3	3	2	3	2	2	2	3	2	3	2	2	4	3	2	1	1	2	2	2	3	2	3	1	2	2	3
2	2	2	1	4	3	1	3	3	1	2	2	3	2	3	2	3	2	1	3	3	2	3	1	1	2	3	4	3	3	4	4	2	4	2	1	3	3	2	2	4	3	4	1	2	3
2	2	2	1	3	3	3	2	2	2	2	2	3	2	2	3	4	2	2	2	3	2	2	3	3	2	2	3	2	3	3	3	3	4	3	3	3	3	4	3	3	2	3	1	2	3
2	2	1	1	1		3	1	3	3	3	2	4	2	4	2	4	3	2	3	4	1	3	1	3	1	2	3	4	5	4	3	2	1	2	3	4	5	1	5	4	3	2	1	2	3
2	2	1	1	3	3	2	2	2	1	2	2	2	2	2	2	3	2	1	1	3	2	2	1	2	3	4	2	3	2	4	3	1	2	3	1	2	2	4	2	3	1	2	1	2	3
2	2	2	1	3	2	2	2	2	2	1	2	2	2	3	2	4	4	2	2	4	2	2	2	2	1	2	4	1	2	3	1	1	5	3	1	4	3	2	1	3	2	5	4	1	3
2	2	1	1	3	3	2	3	4	2	2	2	1	3	3	1	3	2	1	1	3	1	3	1	1	2	1	3	2	4	1	1	1	5	2	3	3	1	3	1	2	1	3	3	1	3
2	2	2	1	3	4	2	3	3	1	3	2	1	3	3	3	3	3	2	3	3	2	2	2	2	2	2	2	2	2	2	2	3	3	3	3	3	3	2	3	2	3	1	3	1	3
2	2	2	2	3	2	3	2	2	2	2	2	2	1	1	2	4	2	1	2	4	2	2	1	2	1	2	2	3	2	3	2	1	4	2	2	5	2	3	2	2	3	2	2	1	3
2	2	2	1	2	3	3	3	3	1	2	2	1	3	3	2	2	2	1	3	3	2	3	1	2	2	3	3	2	3	2	1	1	2	2	2	3	2	4	2	3	3	4	1	1	3
2	2	3	1	3	3	2	2	3	1	3	2	3	3	2	2	3	3	1	3	3	2	3	1	2	2	2	3	2	2	3	1	1	4	3	1	3	2	3	1	1	3	3	1	1	3
2	2	2	2	3	2	2	2	2	2	2	2	3	3	2	3	3	2	2	1	3	2	2	2	3	1	2	2	2	3	3	1	1	2	2	2	3	3	1	1	1	3	3	1	1	3
2	2	3	2	3	2	3	2	2	1	1	2	3	2	2	2	2	2	1	2	2	2	2	1	2	2	2	3	2	2	2	1	1	4	2	1	3	1	2	1	1	1	1	1	1	3
2	2	2	1	3	3	3	3	3	2	2	3	1	4	2	2	2	2	3	3	3	3	4	1	3	4	4	4	4	5	5	5	3	3	3	2	4	3	4	5	5	5	4	5	5	2
2	2	3	1	4	4	3	3		1	3	2	3	3	3	2	4	4	2	3	4	3	3	2	4	4	4	5	5	5	5	5	3	5	4	5	4	5	5	4	4	4	4	5	4	2
2	2	2	2	2	3	3	4	1	2	4	3	2	1	4	3	2	2	2	4	4	2	4	2	2	2	3	3	3	3	2	1	3	5	3	3	4	3	3	3	3	3	2		3	2
2	2	1	2	2	3	1	2	4	3	1	2	3	4	3	1	2	3	4	3	2	1	2	3	4	1	1	2	2	3	3	4	4		3	3	2	2	1	2	3	4	5	4	3	2
2	2	3	2	3	3	3	3	3	2	3	3	2	3	3	3	2	3	2	3	3	3	3	2	3	1	1	4	3	4	4	4	2	3	2	2	4	4	4	3	3	4	4	4	3	2
2	2	3	2	3	3	4	3	3	2	2	3	4	3	3	3	4	2	2	3	4	3	3	2	3	2	4	4	1	5	3	3	3	3	3	3	4	2	4	2	3	3	3	4	3	2
2	2	2	3	4	3	3	1	2	3	2	3	2	1	2	1	2	3	1	2	2	2	1	2	4	2	1	3	2	5	3	1	2	1	5	4	2	4	1	1	3	2	3	4	3	2
2	2	3	2	3	2	2	2	2	3	3	3	2	3	2	2	2	3	3	2	2	3	2	3	2	2	2	4	2	2	4	3	3	4	4	3	4	2	4	2	4	3	2	4	3	2
2	2	3	2	3	2	3	3	2	2	3	2	2	2	3	3	4	3	2	3	3	3	2	2	3	3	2	4	3	3	4	2	2	4	2	2	4	3	3	4	5	4	4	3	3	2
2	2	3	3	3	3	4	4	4	3	3	3	3	3	3	3	4	4	4	4	4	4	4	4	4	3	2	3	3	3	3	3	2	3	3	3	3	2	3	2	2	4	4	3	3	2
2	2	3	1	4	2	3	3	3	2	3	2	2	2	3	2	2	1	2	3	3	2	3	2	3	4	4	4	3	4	2	2	2	4	1	2	4	2	3	4	2	4	3	3	3	2
2	2	2	2	3	3	3	3	2	2	2	3	3	2	3	2	3	3	3	3	3	2	3	2	2	3	3	3	3	2	2	3	2	3	2	3	3	3	3	3	2	3	3	3	3	2
2	2	2	3	3	4	2	2	2	2	2	2	3	3	2	3	3	3	3	3	3	3	3	3	3	3	3	3	3	3	3	2	2	2	3	3	2	2	3	3	2	2	3	3	3	2
2	2	3	3		2	2		3	3	3	2	3	3	1	3	3	3	3	3	3	3	3	3	3	3	3	3	3	3	3	3	3	3	3	3	3	3	2	3	2	4	2	3	3	2
2	2	3	2	4	3	3	3	3	2	3	3	3	2	3	3	3	3	3	3	3	2	2	2	3	4	4	4	4	4	4	4	5	5	3	4	4	4	2	3	4	3	2	3	3	2
2	2	3	1	3	1	2	2	2	1	2	2	2	2	2	2	3	2	2	2	3	3	2	2	2	4	4	4	4	4	3	3	4	3	3	3	3	3	3	2	2	3	2	3	3	2
2	2	3	2	2	3	2	3	3	2	2	3	3	2	2	2	3	2	3	2	2	2	2	3	3	3	3	3	3	2	2	2	3	4	2	2	3	3	2	2	3	3	3	2	3	2
2	2	3	2	3	3	2	3	3	2	3	2	3	3	3	3	3	2	2	3	3	2	3	2	3	3	3	4	2	4	4	3	2	3		2	3	2	3	2	3	2	3	2	3	2
2	2	2	1	2	2	2	3	3	2	3	2	2	2	3	3	2	3	2	3	3	2	3	2	3	3	2	3	2	4	2	3	2	4	3	2	3	3	4	4	2	2	3	2	3	2
2	2	1	1	3	1	2		2	1	1	1	3	1	2	2	3	1	1	2		2	3	1	1	3	2	4	2	3	3	1	3	4	4	2	2	3	3	1	3	3	2	2	3	2
3	1	3	2	3	2	2	2	2	2	3	3	3	2	2	3	3	2	1	2	3	2	2	1	3	2	3	4	2	3	4	1	2	2	2	2	3	3	4	2	2	3	4	3	2	2
3	1	3	1	3	2	3	2	2	2	2	2	2	2	2	1	2	3	1	1	2	1	1	1	1	1	1	2	2	3	3	3	2	2	3	3	4	3	2	1	2	4	3	3	2	2
3	1	3	3	3	3	3	3	3	3	3	3	2	3	4	3	3	3	3	4	4	3	4	3	4	2	2	4	4	4	4	4	3	4	4	3	4	3	3	3	3	2	3	3	2	2
3	1	3	2	3	2	3	2	2	2	2	2	2	2	2	2	3	2	2	2	2	2	3	2	2	2	2	3	2	4	3	3	3	4	3	2	4	3	3	2	3	2	3	3	2	2
3	1	2	2	4	4	2	2	2	2	2	2	3	3	2	2	2	2	2	2	3	2	2	2	2	2	2	2	2	2	3	3	2	2	2	2	2	2	2	2	2	2	3	3	2	2
3	1	2	2	3	3	3	2	2	1	3	3	2	2	3	2	3	2	2	3	3	2	2	2	2	2	3	2	2	4	3	2	3	2	3	3	2	3	2	1	2	4	2	3	2	2
2	1	3	3	3	2	3	3	2	3	3	2	3	3	3	3	3	2	2	3	3	2	3	2	3	3	3	4	4	4	3	3	2	4	3	2	4	3	4	2	2	4	3	2	2	2
2	1	3	2	3	3	2	2	2	2	3	3	2	2	2	2	2	3	2	3	3	2	3	2	2	2	3	2	2	2	2	2	2	3	2	2	3	2	3	2	3	2	3	2	2	2
2	1	3	1	3	2	2	2	2	2	2	2	2	2	2	2	3	2	2	2	3	2	2	2	2	2	2	2	2	3	2	2	2	2	2	2	2	2	2	2	2	4	2	2	2	2
2	1	2	2	2	2	2	3	2	2	2	2	2	2	3	2	2	2	2	2	2	2	2	2	2	2	2	2	2	3	2	2	2	3	2	2	2	2	3	2	2	3	2	2	2	2
2	1	3	2	3	2	2	2	2	2	2	2	3	2	2	2	3	2	2	2	2	2	2	2	2	2	2	2	2	2	2	2	2	2	2	2	2	2	2	2	2	3	2	2	2	2
2	1	2	2	3	3	3	2	2	2	2	2	2	2	2	2	3	2	3	3	3	3	3	3	3	2	2	2	2	3	2	2	2	3	2	2	2	2	2	2	4	2	2	2	2	2
2	1	1	2	1	2	1	1	1	2	1	2	1	2	3	1	1	2	2	2	2	2	2	2	2	2	2	3	3	3	2	3	3	3	2	3	3	2	3	4	3	2	2	2	2	2
	2	2	2	2	2	2	3	2	2	2	2	2	3	2	2	2	2	2	2	2	2	2	2	2	4	3	4	3	4	3	4	4	3	3	3	3	3	2	2	2	2	2	2	2	2
3	2	3	3	2	3	2	1	2	3	3	3	3	3	3	3	2	3	3	2	3	2	3	2	2	1	2	2	2	3	3	3	2	5	2	2	2	2	2	2	2	2	2	2	2	2
3	2	2	2	3	2	2	2	3	2	2	2	2	2	2	2	4	2	2	2	4	2	2	2	2	1	1	2	1	3	2	3	2	2	2	2	2	2	2	2	2	2	2	2	2	2
3	2	3	1	4	2	2	1	2	1	2	2	3	2	2	2	4	2	2	2	4	2	3	4	2	2	2	3	2	2	2	2	2	2	2	2	2	2	2	2	2	2	2	2	2	2
3	2	4	4	4	4	4	4	4	4	4	4	4	4	4	4	4	4	4	4	4	4	4	4	4	2	2	2	2	2	2	2	2	2	2	2	2	2	2	2	2	2	2	2	2	2
3	2	2	2	3	2	2	3	3	3	3	3	2	2	3	3	3	3	3	3	3	3	3	3	3	2	2	2	2	2	2	2	2	2	2	2	2	2	2	2	2	2	2	2	2	2
3	2	3	2	2	2	2	2	2	2	2	2	2	2	2	2	2	2	2	2	2	2	2	2	2	2	2	2	2	2	2	2	2	2	2	2	2	2	2	2	2	2	2	2	2	2
3	2	2	2	2	2	2	2	2	2	2	2	2	2	2	2	2	2	2	2	2	2	2	2	2	2	2	2	2	2	2	2	2	2	2	2	2	2	2	2	2	2	2	2	2	2
3	2	2	1	3	1	3	2	1	1	1	1	3	1	1	1	3	2	1	1	3	1	1	1	1	2	2	2	2	2	2	2	2	3	2	2	1	1	2	2	2	2	2	2	2	2
2	2	3	2	2	3	2	2	2	2	2	1	1	1	1	2	3	2	1	1	3	1	1	1	1	1	1	2	1	1	2	1	2	2	2	2	1	1	2	3	1	2	2	2	2	2
2	2	3	1	3	3	2	2	3	1	2	2	3	2	2	2	2	3	2	2	3	2	2	1	2	1	1	3	1	3	2	1	1	4	2	1	4	1	1	1	2	3	3	4	1	2
2	2	2	2	3	2	2	3	3	2	2	2	2	2	2	2	2	2	2	2	2	2	2	2	2	2	2	2	2	2	2	2	2	3	3	4	3	2	1	2	3	4	3	2	1	2
2	2	3	1	4	3	3	3	3	2	2	2	2	3	3	3	3	3	3	3	4	3	3	4	3	1	1	3	2	2	2	3	2	3	3	1	3	2	3	1	2	3	2	2	1	2
2	2	2	1	4	2	2	1	1	1	1	1	3	1	2	1	3	1	1	1	1	1	1	1	1	3	3	3	3	3	3	3	3	3	3	2	1	1	3	2	2	1	2	2	1	2
2	2	1	2	1	1	2	2	1	1	2	2	1	2	1	1	1	1	2	1	2	3	1	1	2	1	2	2	2	1	2	1	2	1	2	1	2	1	1	2	2	1	2	2	1	2
2	2	3	1	3	3	2	2	2	1	1	2	2	1	1	1	3	2	1	1	3	1	2	1	1	2	1	3	1	4	2	1	1	3	2	1	1	1	3	2	4	3	1	1	1	2
2	2	3	1	4	3	1	2	3	1	3	3	2	2	2	3	3	2	3	1	2	3	3	4	4	1	2	3	3	3	2	2	2	2	1	3	5	2	3	3	2	1	4	2	4	1
2	2	3	1	4	3	1	2	3	1	3	3	2	2	2	3	3	2	3	3	2	4	3	3	4	1	2	3	3	4	3	2	2	2	3	1	4	3	3	3	2	1	3	2	3	1
2	2	1	1	1	1	1	2	3	2	1	1	1	1	1	3	3	3	2	3	3	2	2	3	2	2	3	4	2	3	4	2	3	4	2	3	4	2	1	2	3	4	3	4	2	1
2	2	1	2	1	1	3	1	3	3	1	3	1	4	2	1	2	1	2	1	3	2	1	2	1	1	3	2	3	2	1	2	3	2	1	3	4	2	1	2	3	2	5	3	2	1
2	2	3	1	3	2	3	2	2	1	2	3	3	3	2	3	2	2	1	2	3	2	3	1	2	3	3	2	3	4	4	2	3	4	2	1	1	2	2	3	2	3	2	3	2	1
2	2	3	2	3	3	2	3	2	2	3	3	3	2	3	1	3	2	3	2	3	3	4	4	3	3	2	5	4	3	3	4	3	3	5	3	3	3	2	3	3	2	5	2	2	1
3	2	1	1	1	2	1	2	2	3	4	3	3	2	2	3	3	3	2	2	2	2	2	1	1	1	1	2	2	2	3	2	3	2	3	3	3	2	3	3	3	2	2	2	1	1
2	2	1	1	1	1	2	2	2	1	2	2	2	1	2	1	1	1	2	2	3	3	2	2	3	1	1	1	1	2	3	3	3	3	3	4	4	4	2	1	2	1	2	2	1	1
2	2	2	1	4	1	2	2	1	1	3	2	4	1	2	1	4	1	1	2	4	1	3	1	1	3	1	1	1	2	3	1	1	4	1	1	4	2	1	1	1	4	4	1	1	1
2	2	3	1	2		2	3	2	3	3	2	2	2	3	4	4	2	1	3	3	1	4	1	3	1	1	5	1	3	5	2	1	3	3	1	4	1	4	1	2	3	4	1	1	1
2	2	2	1	4	1	2	1	1	1	1	1	4	1	1	1	4	1	1	1	4	1	1	1	1	1	1	1	1	1	1	1	1	4	1	1	1	1	1	4	1	2	1	1	1	1
2	2	1	1	2	2	1	2	2	1	2	2	3	4	3	1	1	1	1	1	1	1	2	3	4	1	1	2	2	3	4	3	4	4	4	4	4	3	2	2	2	1	1	1	1	1
3	2	2	1	3	2	2	2	2	2	2	2	2	2	2	3	3	3	1	1	3	3	3	3	3	3	3	3	3	3	3	3	3	3	3	3	3	3	4	1	1	1	1	1	1	1
3	2	4	4	4	4	4	4	4	4	4	4	4	4	4	4	4	4	4	4	4	4	4	4	4	5	5	5	5	5	5	5	5	5	5	5	5	5	1	1	1	1	1	1	1	1
2	2	3	2	3	2	3	2	3	2	3	2	3	2	3	1	1	1	1	1	1	1	1	1	1	1	1	1	1	1	1	1	1	1	1	1	1	1	1	1	1	1	1	1	1	1
3	2	2	2	3	2	3	3	2	3	2	3	2	3	2	1	1	1	1	1	1	1	1	1	1	1	1	1	1	1	1	1	1	1	1	1	1	1	1	1	1	1	1	1	1	1
2	2	1	1	2	2	3	3	4	4	3	3	2	2	1	1	1	1	1	1	1	1	1	1	1	1	1	1	1	1	1	1	1	1	1	1	1	1	1	1	1	1	1	1	1	1
2	1	1	1	1	1	1	1	1	1	1	1	1	1	1	1	1	1	1	1	1	1	1	1	1	1	1	1	1	1	1	1	1	1	1	1	1	1	1	1	1	1	1	1	1	1
3	2	3	3	3	2	3	3	4	2	3	4	4	3	2	2	3	3	3	4	3	4	3	2	2	4	3	3	4	4	5	5	5	4	4	5	4	3	3	4	4	4	5	4	5	5
3		2	2	3	2	2	2	2	2	2	2	2	2	2	3	3	2	2	2	2	3	2	2	2	3	2	4	4	4	2	2	2	3	3	2	3	3	4	4	4	4	4	4	4	4
2	2	2	3	3	3	1	1	1	3	3	3	4	3	4	3	4	3	3	3	4	3	4	3	4	3	3	3	3	3	3	4	5	5	4	4	5	5	2	3	4	5	4	3	3	4
3	2	3	1	4	3	2	3	2	2	3	2	3	3	3	3	3	3	1	3	4	3	2	1	2	3	3	5	2	2	2	2	1	3	3	4	4	4	2	2	4	5	4	3	3	4
2	2	3	2	3	3	2	3	3	2	3	3	3	3	3	3	3	3	2	3	3	3	3	2	3	4	4	4	3	4	4	4	3	3	3	3	3	4	4	4	4	4	4	4	4	4
3	2	3	2	3	3	3	3	2	2	2	3	3	3	3	3	3	3	2	3	3	3	3	2	3		4	4	4	4	3	3	4	4	4	4	4	3	4	4	4	4	4	4	4	4
3	2	3	2	3	3	3	2	3	2	3	2	3	3	3	3	3	3	2	3	3	3	3	3	2	3	3	4	4	3	4	4	3	4	3	4	4	3	4	4	4	4	4	4	4	4
3	2	2	1	3	2	3	1	2	1	2	2	3	3	2	2	3	3	1	3	3	3	2	1	2	3	4	3	4	4	3	3	4	3	2	4	4	3	4	4	4	4	4	4	4	4
3	2	3	1	3	1	1	2	2	1	2	3		2	3	2	3	3	1	3	3		3	2	2	2	2	3	4	4	4	3	2	4	4	3	4	3	4	4	4	4	4	4	4	4
3	2	3	2	3	3	3	2	2	2	2	2	3	3	3	3	2	2	2	3	3	3	3	3	2	3	4	4	4	3	3	3	3	4	3	4	3	3	4	4	4	4	4	4	4	4
2	2	3	2	3	3	2	3	2	2	2	2	2	2	2	3	2	2	2	2	3	2	2	2	2	2	3	4	4	4	4	3	3	4	4	3	3	3	4	4	4	4	4	4	4	4
3	2	2	2	3	3	2	3	3	3	3	2	2	2	3	3	3	3	2	3	3	2	3	2	3	3	3	3	4	4	4	3	3	4	3	3	4	3	3	3	4	4	4	4	4	4
3	1	2	2	3	3	3	3	3	2	3	2	3	3	3	2	3	2	3	3	3	3	3	2	3	3	3	3	3	4	4	3	3	4	3	4	4	3		4	3	4	4	4	4	4
3	2	2	2	3	3	3	2	2	2	2	2	3	2	2	2	3	2	2	2	3	2	2	2	2	4	4	4	4	4	3	3	3	4	3	3	4	4	4	4	3	4	4	4	4	4
2	2	3	3	3	3	3	3	3	3	3	3	3	3	3	3	3	3	3	3	3	3	3	3	3	3	3	4	3	3	4	3	3	4	4	3	4	3	4	4	3	4	4	4	4	4
	1	3	2	3	3	3	2	4	2	3	2	3	4	4	2	4	3	3	2	3	2	2	2	2	3	4	3	3	4	3	4	2	4	1	1	1	3	3	4	3	4	4	4	4	4
2	2	2	3	3	2	3	3	3	3	2	2	3	2	3	3	3	3	3	2	3	3	3	2	2	4	5	4	3	4	3	4	4	4	3	3	3	4	4	3	3	4	4	4	4	4
3	1	3	2	3	3	2	3	3	2	3	2	3	3	3	3	4	3	2	2	4	3	3	2	2	3	3	4	4	4	4	4	3	4	4	3	4	4	3	3	3	4	4	4	4	4
3	2	2	1	4	3	2	3	4	1	2	1	3	3	3	2	4	1	1	2	4	3	3	1	1	3	3	4	5	5	3	5	3	5	2	2	4	1	4	5	1	4	4	4	4	4
2	2	2	2	3	3	3	2	2	2	3	2	2	3	2	2	3	2	2	3	3	2	3	2	2	4	4	4	4	3	4	3	4	3	4	3	4	4	4	3	3	3	4	4	4	4
3	2	3	3	3	3	3	3	3	3	3	3	3	3	3	3	3	3	3	3	3	3	3	3	3	4	4	4	4	4	4	4	4	4	4	4	4	4	4	4	4	4	3	4	4	4
3	2	3	2	3	3	3	3	3	3	3	3	3	3	3	3	3	3	3	3	3	3	3	3	3	4	4	4	4	4	4	4	4	4	4	4	4	4	4	4	4	4	3	4	4	4
2	2	3	2	3	2	3	3	2	2	3	2	3	2	3	2	3	2	2	2	3	2	3	2	2	4	4	4	4	4	4	4	4	4	4	3	3	3	4	4	3	4	3	4	4	4
2	2	3	2		3	3	2	3	2	3	2	3	3	3	2	3	3	3	3	3	3	3	3	2	2	2	3	4	4	3	4	2	4	4	4	4	4	4	3	3	4	3	4	4	4
2	2	2	2	3	2	3	2	3	2	2	2	2	2	3	2	3	2	2	3	3	3	3	2	2	4	4	4	4	4	4	3	3	4	3	3	4	4	3	3	4	3	3	4	4	4
2	2	3	2	1	3	2	2	3	2	2	2	3	2	3	2	1	1	2	2	1	3	3	2	2	4	3	3	3	3	3	3	3	5	3	4	4	3	4	3	3	3	3	4	4	4
3	1	2	1	1	3	1	1	3	1	1	3	2	3	3	1	4	3	1	1	3	3	3	1	2	2	2	4	2	3	5	4	2	2	1	2	2	2	3	3	4	2	3	4	4	4
3	2	3	2	4	3	4	3	3	2	2	4	4	2	3	2	4	3	3	2	4	3	3	4	2	3	4	4	5	4	3	4	2	4	3	5	5	3	4	4	3	5	4	3	4	4
2	2	2	2	3	3	3	2	2	2	3	2	3	3	3	2	3	3	2	2	3	2	3	2	2	2	4	4	4	4	3	4	2	4	3	2	4	3	4	4	4	4	4	3	4	4
3	1	3	2	2		2	2	3	2	3	3	2	3	3	3	3	3	3	3	3	3	3	2	3	3	3	3	3	3	3	3	3	4	4	4	4	4	3	4	4	4	4	3	4	4
2	2	3	2	3	3	3	2	3	2	3	2	3	3	2	2	3	3	2	3	3	2	3	2	2	3	4	4	4	5	4	3	4	4	3	4	4	3	4	3	4	4	4	3	4	4
3	2	3	2	4	2	3	2	2	2	2	2	3	3	2	2	3	3	2	3	3	2	2	2	2	4	3	4	3	3	4	3	2	3	4	4	4	4	4	3	3	4	4	3	4	4
3	2	3	1	3	3	3	2	3	1	2	2	3	3	2	3	1	2	2	2	3	2	2	2	2	4	3	4	3	3	4	3	2	3	4	4	4	4	4	3	3	4	4	3	4	4
3	2	2	1	3	3	3	2	3	2	3	2	3	2	3	3	3	2	2	3	3	2	3	2	2	2	2	4	3	4	4	3	3	4	4	3	4	4	4	3	3	4	4	3	4	4
3	2	3	2	3	3	2	2	3	3	3	2	3	3	3	3	3	2	2	2	3	2	3	2	2	2	2	3	3	3	3	3	3	4	4	3	4	4	4	3	3	4	4	3	4	4
2	1	3	3	3	2	2	2	2	2	3	3	3	2	3	3	3	3	3	3	3	2	2	2	2	4	3	5	4	4	4	4	3	4	4	4	4	4	4	4	4	3	4	3	4	4
	2	3	2	2	3	3	2	2	2	3	3	3	3	3	3	3	3	2	3	3	3	3	3	2	4	3	4	4	4	4	3	4	4	4	3	4	4	4	4	4	3	4	3	4	4
3	2	3	3	4	3	4	3		3	4	3	3	3	3	3	3	3	3	3	4	3	3	3	3	4	3	4	4	3	3	4	4	4	4	3	3	3	3	3	3	3	4	3	4	4
3	2	2	2	3	3	2	2	3	3	3	3	3	3	3	3	4	4	2	3	4	3	3	2	2	4	4	4	4	4	4	4	4	4	4	3	2	3	3	3	3	3	4	3	4	4
3	2	2	1	2	3	3	2	3	2	2	2	2	2	2	2	3	2	2	2	3	2	2	2	2	3	3	3	3	3	3	3	4	4	3	3	4	4	4	3	2	3	3	3	4	4
2	2	3	1	4	3	2	2	3	2	3	3	3	3	2	2	3	3	2	3	3	2	3	2	2	3	4	4	3	4	4	2	2	4	3	4	4	4	4	3	4	4	4	2	4	4
3	1	3	1	3	2	3	2	3	1	2	2	2	2	3	2	3	3	1	2	3	2	2	1	1	3	3	2	3	1	4	2	3	3	1	4	2	4	5	4	4	3	4	2	4	4
3	1	2	1	3	3	3	2	2	1	3	2	3	2	3	1	3	2	1	3	3	2	3	3	2	4	4	4	4	3	4	2	4	4	3	4	4	4	4	4	3	3	4	2	4	4
3	1	3	1	2	3	2	2	3	1	1	2	3	2	3	2	3	2	1	2	2	2	3	1	2	2	5	3	4	3	3	3	1	5	4	4	3	3	4	3	3	3	4	2	4	4
3	2	3	2	3	3	3	2	2	2	4	2	3	2	3	2	4	2	1	3	3	2	3	2	2	2	2	4	3	4	3	3	2	3	2	1	1	4	2	3	3	2	2	2	4	4
3	1	3	1	3	2	3	2	2	2	3	3	2	3	3	3	3	2	2	2	3	3	2	2	2	3	3	4	3	5	4	2	2	4	3	3	4	4	3	3	4	3	5	4	3	4
2	2	3	1	3	2	3	2	2	2	3	3	2	3	3	3	3	2	2	2	3	3	2	2	2	3	3	4	3	5	4	1	2	4	3	3	4	4	3	3	4	3	5	4	3	4
3	2	3	2	3	2	3	2	2	2	2	3	3	3	3	3	4	3	2	3	4	3	2	2	2	4	3	4	4	3	4	4	3	4	3	3	4	3	3	3	4	4	4	4	3	4
